# Supplementary material for: Cooperation of MLL1 and Jun in controlling H3K4me3 on enhancers in colorectal cancer
Source: Genome Biol. 2023 Nov 27;24:268. doi: 10.1186/s13059-023-03108-3 (PMC10680327; doi:10.1186/s13059-023-03108-3)
Supplement: Supplementary file 2 — Additional file 2: Table S1. Information of gain and lost vm3Es in CRC. [file 13059_2023_3108_MOESM2_ESM.xlsx]

## Sheet: NOTE
Table S1 Information of gain and lost vm3Es in CRC

## Sheet: 1
chr	start	end	gene	pvalue	padj	v3mEs_native_fpkm	v3mEs_tumor_fpkm	foldchange_tumor_native	type	adjacent_gene_exp_tumor_fpkm	adjacent_gene_exp_native_fpkm
chr1	876102	876939	SAMD11	0.000148733	0.000956552	1.34254	0.891544	0.664074	Lost v3mEs	80.3684	115.079
chr1	877418	878791	NOC2L	3.05106e-05	0.000271281	1.60613	1.03847	0.646566	Lost v3mEs	1411.16	550.658
chr1	1558587	1568884	MMP23B	1.48196e-05	0.000152188	13.3762	8.23288	0.615487	Lost v3mEs	20.9211	34.1842
chr1	1874386	1875528	TMEM52	0.00124548	0.00372564	0.549267	1.12884	2.05517	Gain v3mEs	75.7632	19.4211
chr1	2523418	2525672	PRXL2B	2.82522e-08	1.24803e-06	2.68562	1.51515	0.56417	Lost v3mEs	1021.21	675.526
chr1	3235710	3241752	ARHGEF16	3.71902e-06	3.7204e-05	7.71957	12.9172	1.67331	Gain v3mEs	1691.87	3260.66
chr1	7945484	7947278	UTS2	0.00580273	0.0134023	0.558964	1.11101	1.98762	Gain v3mEs	27.6053	12.6842
chr1	8077757	8084206	ERRFI1	1.91775e-07	4.63218e-06	3.18999	6.72237	2.10733	Gain v3mEs	1511.95	1475.03
chr1	9937760	9938665	CTNNBIP1	0.00056419	0.00191736	0.567752	1.01236	1.78311	Gain v3mEs	377.816	215.684
chr1	10960631	10962514	C1orf127	6.51451e-06	5.54753e-05	1.37818	3.4231	2.48378	Gain v3mEs	11.7895	12.0263
chr1	14219287	14219954	PRDM2	0.000145914	0.000942925	1.04683	0.561367	0.536256	Lost v3mEs	572.474	488.316
chr1	15059502	15062789	KAZN	0.00115292	0.0034871	0.771187	1.59644	2.07011	Gain v3mEs	146.605	199.526
chr1	16973649	16974612	MST1P2	2.25913e-05	0.000208875	2.87274	1.65414	0.575804	Lost v3mEs	NA	NA
chr1	19405768	19410425	IFFO2	1.00152e-06	1.43007e-05	3.09918	9.36179	3.02073	Gain v3mEs	254.605	129.211
chr1	20692229	20693741	LINC01141	2.35477e-07	6.30127e-06	1.02185	0.559721	0.547754	Lost v3mEs	NA	NA
chr1	23543207	23544311	HTR1D	0.000174426	0.000723603	0.478162	1.10129	2.30318	Gain v3mEs	69.7895	4.86842
chr1	23849488	23858510	E2F2	1.74752e-08	9.0062e-07	34.9829	20.857	0.596205	Lost v3mEs	219.026	207.079
chr1	24431509	24436252	MYOM3	8.45234e-07	1.27749e-05	4.39113	9.48832	2.16079	Gain v3mEs	271.816	135.868
chr1	24600841	24601445	GRHL3	1.31614e-06	1.74888e-05	0.209876	0.882027	4.20261	Gain v3mEs	83.0526	6.76316
chr1	25492945	25496301	SYF2	3.13506e-06	3.24102e-05	5.14953	8.64839	1.67945	Gain v3mEs	542.842	429.368
chr1	27683571	27684081	MAP3K6	2.40611e-05	0.00022027	1.41145	0.844698	0.598463	Lost v3mEs	552.553	569.816
chr1	27687090	27687443	MAP3K6	1.9838e-07	5.69168e-06	0.413963	0.222212	0.536793	Lost v3mEs	552.553	569.816
chr1	32263418	32264909	SPOCD1	0.000543198	0.00185211	0.812244	1.31181	1.61504	Gain v3mEs	51.8158	7.97368
chr1	33358546	33361429	TMEM54	6.17017e-07	1.31081e-05	4.89887	3.0536	0.623327	Lost v3mEs	2008.16	5028.5
chr1	33390486	33390845	TMEM54	2.37779e-05	0.000218395	1.22127	0.778127	0.637146	Lost v3mEs	2008.16	5028.5
chr1	35147346	35157357	MIR552	1.72324e-06	2.0678e-05	5.27137	14.48	2.74692	Gain v3mEs	0.0263158	0
chr1	36640097	36646341	MAP7D1	2.12121e-07	5.80084e-06	8.91746	5.49492	0.616198	Lost v3mEs	1151.63	1706.68
chr1	36786414	36786767	EVA1B	5.6303e-06	6.84242e-05	0.831243	0.484837	0.583268	Lost v3mEs	0	0
chr1	38200367	38201870	EPHA10	2.90033e-06	4.13929e-05	2.72766	1.28172	0.469897	Lost v3mEs	748.421	2161.11
chr1	40804661	40805203	COL9A2	0.000443787	0.00155732	0.423688	0.675162	1.59354	Gain v3mEs	743.421	362.289
chr1	41267244	41269905	KCNQ4	1.97116e-05	0.00018659	3.34472	2.12682	0.635875	Lost v3mEs	110.526	68.3421
chr1	43444988	43447012	SLC2A1-AS1	9.41079e-07	1.37414e-05	2.01775	4.53957	2.24982	Gain v3mEs	7.23684	4.76316
chr1	43471810	43474886	SLC2A1-AS1	4.41316e-06	4.21656e-05	0.779472	3.77598	4.84427	Gain v3mEs	7.23684	4.76316
chr1	43585809	43587017	FAM183A	0.00607072	0.0138954	0.59058	0.913314	1.54647	Gain v3mEs	7.36842	4.94737
chr1	44310169	44310806	MIR6079	0.00961355	0.0203158	0.593642	0.931393	1.56895	Gain v3mEs	NA	NA
chr1	45645407	45646381	ZSWIM5	0.00194849	0.00543243	0.217829	0.692814	3.18055	Gain v3mEs	200.447	252.632
chr1	46377716	46381329	MAST2	2.393e-09	2.0104e-07	6.95044	3.42286	0.492466	Lost v3mEs	2557.95	4542.89
chr1	47898025	47912093	LINC01389	2.09835e-09	1.93696e-07	38.3076	18.0383	0.470881	Lost v3mEs	NA	NA
chr1	50798900	50799325	DMRTA2	0.0017885	0.00720318	0.523877	0.3267	0.62362	Lost v3mEs	67.7368	0.763158
chr1	51086151	51087760	DMRTA2	0.00143857	0.0042011	1.2521	1.95045	1.55773	Gain v3mEs	67.7368	0.763158
chr1	52641929	52642781	ZFYVE9	0.000846643	0.00268156	0.217081	0.526846	2.42696	Gain v3mEs	187.211	156.105
chr1	53555147	53556923	PODN	0.00110738	0.00335918	1.1756	2.18898	1.86201	Gain v3mEs	93.0526	466.895
chr1	54940420	54942153	SSBP3	7.32405e-06	8.60035e-05	1.62102	0.94404	0.582372	Lost v3mEs	978.947	1011.55
chr1	60955309	60956209	LINC01748	3.29736e-05	0.000197497	0.335534	0.888355	2.64759	Gain v3mEs	115.316	7.42105
chr1	61329870	61335115	LOC101926964	0.000685149	0.00226586	1.39045	5.11202	3.67653	Gain v3mEs	21.4211	0.763158
chr1	66946298	66947020	SGIP1	1.38849e-07	3.67692e-06	0.219462	0.74767	3.40683	Gain v3mEs	100.053	14.0789
chr1	68849089	68854508	RPE65	0.00417444	0.0101756	1.11702	2.51884	2.25495	Gain v3mEs	4.13158	0.815789
chr1	79073441	79073771	IFI44L	0.0042698	0.0103618	0.210073	0.364042	1.73293	Gain v3mEs	303.789	79.6579
chr1	88928351	88928850	PKN2	2.76335e-06	4.01875e-05	0.77788	0.367398	0.472306	Lost v3mEs	752.632	542.711
chr1	92291672	92297286	TGFBR3	8.5302e-07	1.27828e-05	5.1773	10.5325	2.03436	Gain v3mEs	162.921	192.658
chr1	92907143	92907905	GFI1	1.19808e-06	1.61694e-05	0.466231	1.00978	2.16583	Gain v3mEs	111.158	144.895
chr1	106173392	106175437	LINC01676	0.00139267	0.00409017	1.41656	2.29389	1.61934	Gain v3mEs	0.131579	0.0526316
chr1	109358770	109359825	AKNAD1	9.92688e-05	0.000459374	1.6358	2.60505	1.59252	Gain v3mEs	5.21053	1.47368
chr1	109815778	109818708	PSRC1	0.00439078	0.0106003	2.04941	3.24025	1.58107	Gain v3mEs	198.684	36.0526
chr1	111965511	111966058	OVGP1	0.000144067	0.000622746	0.394894	0.634427	1.60658	Gain v3mEs	104.263	27.6053
chr1	117900902	117901309	MAN1A2	1.48062e-08	8.79692e-07	0.307815	0.974601	3.16619	Gain v3mEs	508.842	268.789
chr1	118152170	118152962	TENT5C	2.3069e-12	1.28402e-09	2.03541	0.968633	0.475892	Lost v3mEs	335	367.842
chr1	119395040	119395390	TBX15	2.0146e-07	4.79883e-06	0.250464	0.535752	2.13904	Gain v3mEs	10.5263	2.57895
chr1	149230799	149231381	RNU1-1	0.000209157	0.000845959	0.208114	0.61401	2.95036	Gain v3mEs	0.736842	0.289474
chr1	149297925	149299788	LOC644634	9.24784e-08	2.82853e-06	1.51894	2.91995	1.92235	Gain v3mEs	NA	NA
chr1	149683571	149685711	LOC101929798	1.8369e-06	2.18275e-05	1.36632	3.02945	2.21723	Gain v3mEs	0.105263	0.210526
chr1	150501088	150506031	FALEC	8.25738e-08	2.6443e-06	6.72222	12.5298	1.86393	Gain v3mEs	3.07895	1.07895
chr1	151342765	151343158	SELENBP1	1.29853e-10	2.77986e-08	1.35788	0.626141	0.461115	Lost v3mEs	8805.84	23256.7
chr1	151870227	151871696	THEM4	2.43091e-07	5.4161e-06	1.32703	2.99491	2.25685	Gain v3mEs	242.447	86.6053
chr1	152018160	152022191	S100A11	6.9274e-09	6.17375e-07	11.0443	17.4654	1.58139	Gain v3mEs	3193.87	655.5
chr1	154324189	154326675	ATP8B2	1.99086e-10	3.63938e-08	5.90443	2.8239	0.478267	Lost v3mEs	177.947	275.5
chr1	154404861	154409083	IL6R-AS1	1.45673e-08	7.79633e-07	6.97724	3.5415	0.507579	Lost v3mEs	1.44737	2.36842
chr1	155274082	155275794	FDPS	0.00429364	0.0104099	1.42549	2.23879	1.57054	Gain v3mEs	680.921	445.421
chr1	155606588	155607786	MSTO2P	0.000843108	0.00267528	1.02077	1.59931	1.56677	Gain v3mEs	NA	NA
chr1	155617695	155618336	SCARNA26A	4.02657e-10	1.38756e-07	0.460884	1.0918	2.36893	Gain v3mEs	NA	NA
chr1	158083034	158083723	LINC01704	9.02065e-05	0.000424274	0.601314	1.23563	2.05488	Gain v3mEs	0.315789	0.0789474
chr1	159787808	159787954	SLAMF8	7.45588e-05	0.000364957	0.24228	0.418325	1.72661	Gain v3mEs	28.7895	36.1579
chr1	160614109	160614408	SLAMF1	0.000641422	0.00313722	0.364565	0.229277	0.628906	Lost v3mEs	32.8947	39.0789
chr1	161053210	161059724	NECTIN4	8.24999e-05	0.000394124	10.154	16.2155	1.59696	Gain v3mEs	345.868	67.7105
chr1	161410061	161410620	FCGR2A	7.74161e-05	0.000376094	0.536693	1.15502	2.1521	Gain v3mEs	354.158	157.605
chr1	161424570	161425153	FCGR2A	7.56474e-05	0.00036854	0.668477	1.27243	1.90348	Gain v3mEs	354.158	157.605
chr1	161432073	161432777	FCGR2A	3.8381e-05	0.000220689	0.575258	1.09363	1.90111	Gain v3mEs	354.158	157.605
chr1	161439367	161440158	FCGR2A	0.000197455	0.00080429	0.848577	1.56428	1.84341	Gain v3mEs	354.158	157.605
chr1	168317410	168317981	MIR557	0.000130951	0.000578566	0.417348	0.699367	1.67574	Gain v3mEs	0.0789474	0
chr1	168323744	168324416	MIR557	0.00265397	0.00696718	0.21165	0.514888	2.43274	Gain v3mEs	0.0789474	0
chr1	168768870	168775119	LINC00626	3.75873e-06	3.74775e-05	1.39024	5.02774	3.61644	Gain v3mEs	0.921053	0.131579
chr1	169496814	169499210	SLC19A2	0.000178317	0.000736786	2.99699	5.6596	1.88843	Gain v3mEs	272.474	133.974
chr1	171342163	171343096	TOP1P1	8.08304e-09	6.52832e-07	0.578403	1.51693	2.62262	Gain v3mEs	NA	NA
chr1	172417435	172420294	C1orf105	2.21444e-10	1.10267e-07	1.30048	5.5223	4.24637	Gain v3mEs	2.52632	0.131579
chr1	172956026	172956868	TNFSF18	8.32933e-09	6.61808e-07	0.622671	1.95511	3.13987	Gain v3mEs	3.65789	2.76316
chr1	174207634	174209053	RABGAP1L	1.24467e-05	9.23056e-05	1.12019	2.12052	1.893	Gain v3mEs	477	366.632
chr1	175808725	175811707	LINC01657	1.48559e-05	0.000105278	1.32868	3.81111	2.86835	Gain v3mEs	0.105263	0.0526316
chr1	177955380	177955914	SEC16B	2.77076e-06	3.00253e-05	0.258601	0.596732	2.30754	Gain v3mEs	15.1316	2.86842
chr1	178008698	178011051	CRYZL2P	4.1478e-07	7.83542e-06	1.04434	2.943	2.81804	Gain v3mEs	864.395	200.895
chr1	178161863	178162449	RASAL2	1.65259e-05	0.000113941	0.219549	0.462013	2.10437	Gain v3mEs	486.289	169.184
chr1	179783888	179785047	MIR12116	1.66996e-05	0.000114332	0.779502	1.296	1.6626	Gain v3mEs	NA	NA
chr1	182197048	182198348	LINC01344	0.0242885	0.044647	1.28698	1.94953	1.51481	Gain v3mEs	NA	NA
chr1	183128490	183130022	LAMC1-AS1	3.6113e-07	7.15204e-06	1.47388	3.24537	2.20192	Gain v3mEs	7.07895	2.57895
chr1	183486821	183487287	SMG7	5.45568e-05	0.000288138	0.290179	0.531584	1.83192	Gain v3mEs	1317.76	868.763
chr1	183578114	183590995	ARPC5	0.000373413	0.00134601	4.35653	13.8565	3.18062	Gain v3mEs	2012.84	1892.71
chr1	183627065	183627976	APOBEC4	5.31511e-09	5.43957e-07	0.252921	1.07793	4.26194	Gain v3mEs	1.94737	0.921053
chr1	185225909	185227608	IVNS1ABP	9.57416e-09	7.06983e-07	0.358848	1.72272	4.80068	Gain v3mEs	3636.95	3230.79
chr1	185662975	185663686	HMCN1	0.000266972	0.00102907	0.737583	1.11342	1.50955	Gain v3mEs	56.1579	41.4474
chr1	186587335	186588143	PTGS2	7.75317e-06	6.40062e-05	0.528354	1.01294	1.91717	Gain v3mEs	257.289	91.8947
chr1	198203764	198204061	NEK7	0.000222621	0.000892492	0.319241	0.517773	1.62189	Gain v3mEs	489.526	378.342
chr1	198898404	198900071	MIR181A1HG	2.39203e-06	2.64763e-05	0.779436	1.93927	2.48805	Gain v3mEs	NA	NA
chr1	199997750	200013077	NR5A2	1.9804e-12	1.28402e-09	34.5665	13.9656	0.404022	Lost v3mEs	251.263	472.237
chr1	201095853	201096699	ASCL5	0.000180863	0.000746708	0.368332	0.793902	2.1554	Gain v3mEs	11.1316	1.07895
chr1	201228737	201229643	PKP1	1.22712e-06	1.64327e-05	0.672981	1.76469	2.62219	Gain v3mEs	92.8158	15.2632
chr1	201619361	201620080	NAV1	1.57961e-09	1.57002e-07	2.60521	1.25932	0.483385	Lost v3mEs	319.921	231.711
chr1	205409787	205411364	MIR135B	1.85408e-06	2.19323e-05	4.87118	8.18029	1.67933	Gain v3mEs	0.421053	0
chr1	207193828	207206813	C1orf116	2.54379e-05	0.00016004	15.178	23.6406	1.55756	Gain v3mEs	658.711	747
chr1	208132201	208133236	CD34	0.00149611	0.00621442	1.22818	0.799699	0.651123	Lost v3mEs	253.368	303.368
chr1	211580822	211581703	LINC00467	6.34683e-05	0.000322267	0.253297	0.856177	3.38013	Gain v3mEs	100.842	44.7632
chr1	212838807	212838985	BATF3	5.13596e-05	0.000275392	0.496528	0.770991	1.55276	Gain v3mEs	41.5	29.4737
chr1	213821891	213823417	LINC00538	0.000470705	0.00162856	0.306476	1.2568	4.10082	Gain v3mEs	0.552632	0
chr1	214156096	214157314	PROX1-AS1	2.34127e-05	0.00014904	0.458276	1.19385	2.60509	Gain v3mEs	17.5263	2
chr1	215744216	215745176	KCTD3	0.000962997	0.00298783	0.294238	0.546183	1.85626	Gain v3mEs	773.553	365.289
chr1	223307022	223307926	TLR5	6.27157e-08	2.22039e-06	0.838589	1.37339	1.63774	Gain v3mEs	29.9737	22.9474
chr1	226189843	226190885	SDE2	1.13236e-06	1.55669e-05	1.64728	2.88577	1.75184	Gain v3mEs	239.947	121.974
chr1	227974802	227977604	PRSS38	4.93187e-06	6.35435e-05	3.3765	2.13749	0.633051	Lost v3mEs	0.263158	0.210526
chr1	228318616	228319403	GUK1	2.95167e-05	0.000180132	0.299856	0.669952	2.23425	Gain v3mEs	3236	2828.26
chr1	228559488	228560256	MIR6742	0.00758972	0.0167013	0.370307	0.645286	1.74257	Gain v3mEs	NA	NA
chr1	230736031	230739943	LINC01737	0.0170952	0.0433691	6.4625	4.05034	0.626746	Lost v3mEs	0.0526316	0
chr1	233248072	233250129	NTPCR	4.92804e-11	4.24551e-08	1.1186	3.8066	3.40302	Gain v3mEs	384.263	226.211
chr1	233817957	233825364	MIR4427	0.00251177	0.00667825	1.99268	6.84829	3.43672	Gain v3mEs	0.157895	0.105263
chr1	234791079	234796090	LOC101927787	5.01042e-07	8.72016e-06	4.33907	9.68756	2.23264	Gain v3mEs	0.842105	0
chr1	236326076	236327358	GPR137B	0.0014914	0.00432849	1.61951	2.45552	1.51621	Gain v3mEs	148.947	88.9737
chr1	239501753	239502256	CHRM3	0.00665347	0.0149986	0.285073	0.488194	1.71253	Gain v3mEs	189.868	61.6579
chr1	240760326	240760923	GREM2	1.95639e-05	0.000185824	0.618242	0.275385	0.445432	Lost v3mEs	32.1316	151.184
chr1	243432191	243433010	SDCCAG8	2.94855e-06	3.11222e-05	0.459722	1.18212	2.57138	Gain v3mEs	170.237	90.3421
chr1	244237753	244239213	ZBTB18	0.000342407	0.0012571	1.48491	2.59598	1.74824	Gain v3mEs	551.579	202.105
chr1	244253892	244258076	ZBTB18	2.68625e-07	5.83412e-06	2.36288	7.24062	3.06432	Gain v3mEs	551.579	202.105
chr1	244485317	244488658	C1orf100	2.264e-08	1.11453e-06	4.8079	8.25775	1.71754	Gain v3mEs	2.07895	1.34211
chr1	245208761	245209931	LOC101928068	1.80333e-05	0.000121689	0.956274	1.54857	1.61938	Gain v3mEs	NA	NA
chr1	245421041	245422639	KIF26B-AS1	1.33051e-06	1.76344e-05	0.341133	1.84654	5.41295	Gain v3mEs	0.947368	0.105263
chr1	246745478	246748477	CNST	4.78642e-07	1.09185e-05	6.26034	4.15802	0.664184	Lost v3mEs	466.658	745.816
chr1	247563601	247566918	NLRP3	3.5673e-08	1.53662e-06	1.2631	3.26979	2.58871	Gain v3mEs	74.1579	60.4474
chr1	247611218	247611497	OR2B11	5.37898e-06	4.87789e-05	0.413872	0.698031	1.68659	Gain v3mEs	1.10526	1.81579
chr1	247802610	247803147	OR13G1	2.46389e-06	3.66685e-05	0.868555	0.408674	0.470522	Lost v3mEs	0.0789474	0.131579
chr10	375236	376081	ZMYND11	1.31215e-05	9.56904e-05	1.00486	1.61953	1.6117	Gain v3mEs	634.605	371.342
chr10	729289	730116	DIP2C	0.00392716	0.00968488	0.561633	0.854818	1.52202	Gain v3mEs	173.947	156.368
chr10	3407256	3407773	LOC105376360	4.26249e-06	4.09532e-05	0.708736	1.58453	2.23571	Gain v3mEs	NA	NA
chr10	3509246	3512007	LINC02669	1.45136e-08	8.72336e-07	3.95292	7.40492	1.87328	Gain v3mEs	5.13158	1.5
chr10	3513704	3516038	LINC02669	1.35491e-05	9.83642e-05	3.57472	5.42064	1.51638	Gain v3mEs	5.13158	1.5
chr10	3803872	3807735	KLF6	7.92462e-08	2.59255e-06	3.46637	5.87355	1.69444	Gain v3mEs	3845.71	6420.21
chr10	4191080	4191795	LINC00702	0.00675395	0.0151722	0.340094	0.840125	2.47027	Gain v3mEs	NA	NA
chr10	4804395	4809794	AKR1E2	0.00155075	0.00448313	0.847684	2.44543	2.88484	Gain v3mEs	34.0789	10.3158
chr10	5734406	5735141	TASOR2	1.04362e-06	1.93465e-05	1.75272	0.938147	0.535251	Lost v3mEs	820.658	343
chr10	6316925	6317961	LINC02649	8.49183e-07	1.27828e-05	1.37489	2.38553	1.73507	Gain v3mEs	11.6053	7.18421
chr10	8407530	8409485	LINC00708	8.43156e-05	0.000400945	0.471866	1.43643	3.04416	Gain v3mEs	0	0.0789474
chr10	11724172	11732465	ECHDC3	5.4789e-05	0.000288984	8.95617	14.3332	1.60037	Gain v3mEs	52.5263	190.211
chr10	16482023	16482901	PTER	0.000477241	0.00165007	0.698877	1.16926	1.67306	Gain v3mEs	204.711	138.605
chr10	17672591	17673404	STAM-AS1	0.00710476	0.0158091	0.519178	0.883823	1.70235	Gain v3mEs	12.2895	2.5
chr10	17692677	17693249	STAM	9.91722e-09	7.14262e-07	0.26555	0.897074	3.37818	Gain v3mEs	194.158	78.0789
chr10	20379919	20380729	PLXDC2	0.000182383	0.00112295	1.59131	0.953346	0.599094	Lost v3mEs	336.342	243.132
chr10	22566887	22567475	LOC100130992	9.74129e-06	7.60615e-05	0.465055	1.01754	2.18799	Gain v3mEs	NA	NA
chr10	24543944	24545246	MIR603	7.39159e-05	0.000362841	0.394119	0.948792	2.40737	Gain v3mEs	0.0263158	0
chr10	24582185	24583636	MIR603	0.000396247	0.0014145	0.894667	1.4857	1.66062	Gain v3mEs	0.0263158	0
chr10	24671578	24673228	KIAA1217	3.16336e-08	1.4096e-06	2.89918	5.13956	1.77276	Gain v3mEs	1307.05	1603.26
chr10	27608595	27609250	ARMC4P1	4.83475e-07	8.53381e-06	0.268109	0.786742	2.93441	Gain v3mEs	NA	NA
chr10	28790836	28792547	LINC02652	0.00086441	0.00272613	0.955483	1.66574	1.74334	Gain v3mEs	0.315789	0.0526316
chr10	28968317	28969715	BAMBI	4.45273e-07	8.01957e-06	0.523694	1.43653	2.74307	Gain v3mEs	409.763	272.553
chr10	30475474	30475943	LOC101929279	2.40748e-08	1.13538e-06	0.266454	0.749546	2.81304	Gain v3mEs	NA	NA
chr10	30899920	30901878	LYZL2	0.000147955	0.000635198	0.333988	1.17778	3.52642	Gain v3mEs	0.131579	0
chr10	31388044	31391542	ZNF438	5.44404e-09	5.43957e-07	1.6393	5.57551	3.40116	Gain v3mEs	96.3421	63.8684
chr10	32338630	32340101	KIF5B	0.000263897	0.00101949	0.700052	1.12039	1.60044	Gain v3mEs	2815.47	1258.13
chr10	33485300	33486445	IATPR	2.12403e-06	2.43981e-05	0.597318	1.53288	2.56626	Gain v3mEs	NA	NA
chr10	33619908	33620647	NRP1	4.43272e-05	0.000246374	0.35679	0.607872	1.70372	Gain v3mEs	364.553	240.816
chr10	43160501	43161505	LINC01518	5.46627e-06	4.91778e-05	0.265715	0.884641	3.32929	Gain v3mEs	0.184211	0.157895
chr10	44804536	44806542	C10orf142	4.60861e-08	1.80644e-06	1.33229	0.705404	0.529466	Lost v3mEs	0.131579	0.578947
chr10	46075271	46077261	2023-03-08	2.88817e-06	4.13929e-05	3.88249	2.53042	0.651752	Lost v3mEs	NA	NA
chr10	65423846	65425777	JMJD1C	3.64041e-06	3.65384e-05	0.62206	1.96296	3.15557	Gain v3mEs	736.816	436.947
chr10	70820202	70822937	SRGN	4.14006e-05	0.000233602	2.7566	4.39737	1.59521	Gain v3mEs	703.895	457.526
chr10	72166678	72168828	EIF4EBP2	0.00139752	0.00587507	1.97138	1.29527	0.657035	Lost v3mEs	2101.66	2662.66
chr10	76997511	76998277	COMTD1	9.29225e-05	0.00043389	0.495875	1.16357	2.3465	Gain v3mEs	996.447	1175.45
chr10	77155113	77157464	ZNF503-AS2	9.26985e-05	0.000668342	5.43934	3.3246	0.611214	Lost v3mEs	30.8158	16.9474
chr10	81153355	81154434	PPIF	0.00160751	0.00462909	0.70791	1.66073	2.34596	Gain v3mEs	1243.32	595
chr10	91596505	91598185	LINC00865	5.26388e-07	1.15349e-05	2.95687	1.56145	0.528076	Lost v3mEs	17.1053	12.6053
chr10	93998150	94001224	CPEB3	2.52057e-06	3.72487e-05	6.98154	4.55295	0.652141	Lost v3mEs	73.9474	102.026
chr10	94958722	94959492	CYP26A1	4.5691e-07	8.17221e-06	0.637725	1.29922	2.03728	Gain v3mEs	1.97368	0.289474
chr10	97878554	97879770	ZNF518A	5.20066e-07	8.9907e-06	0.705638	2.10118	2.9777	Gain v3mEs	564.816	333.237
chr10	97880998	97881990	ZNF518A	0.0117402	0.0242352	0.248192	0.683182	2.75264	Gain v3mEs	564.816	333.237
chr10	97883430	97885202	ZNF518A	5.04873e-06	4.68526e-05	1.81294	3.18312	1.75578	Gain v3mEs	564.816	333.237
chr10	101279701	101284798	LINC01475	2.12916e-08	1.05932e-06	7.11603	3.52983	0.496039	Lost v3mEs	2.31579	5.47368
chr10	101285819	101287925	LINC01475	9.92311e-05	0.00070449	4.21012	2.43666	0.578764	Lost v3mEs	2.31579	5.47368
chr10	101300305	101300647	NKX2-3	2.38207e-06	3.62258e-05	0.414934	0.214173	0.516162	Lost v3mEs	56.0526	167.289
chr10	102879647	102883509	TLX1NB	2.08173e-05	0.000136208	1.83164	4.33994	2.36943	Gain v3mEs	11.6579	1.76316
chr10	105314518	105316829	NEURL1-AS1	4.3997e-10	5.56562e-08	3.23651	1.36933	0.423087	Lost v3mEs	0.105263	0.236842
chr10	105451599	105451993	SH3PXD2A	0.000100493	0.00071163	0.616312	0.390245	0.633194	Lost v3mEs	1488.42	1700.55
chr10	114291420	114292097	ZDHHC6	1.48681e-05	0.000105278	0.327413	0.924855	2.82474	Gain v3mEs	659.474	361.316
chr10	115842061	115843514	ADRB1	8.24463e-05	0.000394124	0.401091	1.37515	3.42851	Gain v3mEs	26.3158	54.6316
chr10	118368745	118369780	PNLIPRP2	2.70721e-09	2.09283e-07	1.96768	0.932895	0.474108	Lost v3mEs	29.7105	43.5
chr10	118976397	118976935	KCNK18	0.000517026	0.00177105	0.271171	0.41762	1.54006	Gain v3mEs	0.0526316	0
chr10	119590162	119590851	CASC2	0.000503245	0.00173072	0.442117	0.792518	1.79255	Gain v3mEs	21.1842	6.5
chr10	120598598	120600351	CACUL1	4.40329e-05	0.000245001	0.525186	1.38298	2.63331	Gain v3mEs	577.553	324.842
chr10	121446296	121447208	BAG3	9.43975e-07	1.37448e-05	0.522518	1.03315	1.97725	Gain v3mEs	683.263	620.105
chr10	123229002	123229830	FGFR2	9.63168e-06	0.00010722	0.973383	0.516378	0.530499	Lost v3mEs	268.158	427.421
chr10	124898857	124899996	HMX3	4.2068e-05	0.000235335	0.252362	0.953471	3.77819	Gain v3mEs	14.5263	4.18421
chr10	124910574	124911067	BUB3	0.00324517	0.00825046	0.225224	0.406418	1.8045	Gain v3mEs	1249.55	434.658
chr10	125754460	125755706	CHST15	5.51278e-05	0.000290183	1.03289	1.72178	1.66696	Gain v3mEs	238.921	175.395
chr10	126043203	126043707	OAT	1.75724e-07	4.36336e-06	0.440467	0.917809	2.08372	Gain v3mEs	871.263	416.921
chr10	126420238	126427205	FAM53B	2.83952e-10	4.15915e-08	16.9917	9.83488	0.578804	Lost v3mEs	492.368	639.737
chr10	134207024	134237967	PWWP2B	2.40106e-08	1.09543e-06	129.298	74.6211	0.577124	Lost v3mEs	789	1102.32
chr10	134262857	134283098	C10orf91	2.45611e-09	2.0104e-07	48.8801	27.0724	0.553853	Lost v3mEs	NA	NA
chr10	134715751	134717086	CFAP46	0.00121615	0.00365481	0.232962	1.0528	4.51918	Gain v3mEs	19.0789	4.36842
chr10	135333600	135334641	CYP2E1	0.00332779	0.00839802	0.518566	0.877632	1.69242	Gain v3mEs	24.4474	10.5
chr11	468720	470883	PTDSS2	5.55582e-07	9.41575e-06	3.11925	4.75578	1.52466	Gain v3mEs	516.605	361.658
chr11	1239114	1260216	MUC5B	1.10074e-05	0.000119663	35.3972	21.367	0.603634	Lost v3mEs	3313.16	2716.58
chr11	1347144	1348675	TOLLIP-AS1	1.30946e-05	9.56904e-05	0.70367	2.00361	2.84737	Gain v3mEs	20	15.2632
chr11	1479844	1484491	MOB2	0.00344107	0.0121994	5.22391	3.21349	0.615151	Lost v3mEs	575.816	754.737
chr11	2229281	2236387	MIR4686	1.97197e-06	2.29987e-05	5.2245	19.1151	3.65873	Gain v3mEs	0.210526	0
chr11	2286673	2292106	ASCL2	2.11148e-07	4.96101e-06	5.86026	16.6308	2.83789	Gain v3mEs	2915.97	158.263
chr11	2554627	2556319	KCNQ1	1.65544e-05	0.000113941	1.0939	3.02274	2.76328	Gain v3mEs	1177.37	391.974
chr11	5704010	5704573	TRIM5	8.5274e-06	9.78914e-05	0.495097	0.319792	0.645918	Lost v3mEs	192.237	102.184
chr11	8040189	8041521	CASC23	1.77821e-05	0.000173034	1.85039	0.850213	0.459477	Lost v3mEs	0.0789474	0
chr11	9567132	9568270	WEE1	0.00285185	0.00741479	0.242654	0.769054	3.16934	Gain v3mEs	801.132	341.105
chr11	10757018	10757714	CTR9	5.65361e-08	2.1331e-06	0.805415	1.36018	1.68879	Gain v3mEs	563.816	382.316
chr11	12743551	12748312	TEAD1	3.09502e-06	3.21461e-05	6.01287	9.82885	1.63463	Gain v3mEs	651.947	316.763
chr11	13228583	13230459	ARNTL	3.83008e-05	0.000220689	2.16443	3.30113	1.52517	Gain v3mEs	153.421	199.026
chr11	14014170	14014316	SPON1	0.00256721	0.0096158	0.758303	0.485071	0.63968	Lost v3mEs	535.184	908.158
chr11	20153696	20154105	DBX1	1.19499e-05	8.93908e-05	0.318854	0.587098	1.84128	Gain v3mEs	1.63158	0.184211
chr11	20381656	20382821	HTATIP2	3.74111e-05	0.000217518	0.891899	1.61176	1.80711	Gain v3mEs	921.342	1084.18
chr11	32352609	32355394	WT1	0.00219433	0.00597916	0.818947	1.56609	1.91232	Gain v3mEs	23.3684	5.55263
chr11	34908580	34910285	PDHX	0.0081412	0.0176444	1.04512	2.24962	2.15251	Gain v3mEs	316.632	167.079
chr11	36473406	36477836	PRR5L	1.476e-05	0.000104989	4.66471	8.68829	1.86256	Gain v3mEs	923.789	1551.5
chr11	46237779	46238559	LOC101928894	1.02694e-07	3.03328e-06	0.607378	1.39126	2.2906	Gain v3mEs	0.447368	0.105263
chr11	46258595	46261117	CREB3L1	0.000212549	0.000857849	2.07472	3.1158	1.50179	Gain v3mEs	1242.68	1344.47
chr11	56321785	56322523	OR5M11	2.87462e-06	3.07076e-05	0.269419	0.720261	2.67339	Gain v3mEs	0.710526	0
chr11	59312206	59314154	OR4D9	8.86828e-08	2.73506e-06	0.380631	2.85743	7.50709	Gain v3mEs	0	0.0789474
chr11	59316592	59319019	OR4D9	3.10232e-05	0.000188112	3.04664	4.65589	1.5282	Gain v3mEs	0	0.0789474
chr11	62210576	62217033	SCGB1A1	6.52553e-06	7.82783e-05	9.26657	5.9776	0.645072	Lost v3mEs	0.105263	0.263158
chr11	62271952	62275128	AHNAK	1.93944e-06	3.11993e-05	4.88657	2.90668	0.594831	Lost v3mEs	9706.82	20012.6
chr11	63202587	63203527	PLAAT5	0.0162364	0.031766	0.666351	1.04128	1.56265	Gain v3mEs	11.8158	17.4474
chr11	63294581	63299823	PLAAT4	0.00246925	0.00658594	2.77603	4.83668	1.7423	Gain v3mEs	367.921	631
chr11	63529329	63537050	C11orf95	0.000664552	0.00220905	8.2418	13.0327	1.5813	Gain v3mEs	487.474	170.026
chr11	63570207	63572420	SPINDOC	6.48456e-07	1.05074e-05	1.69761	4.63703	2.7315	Gain v3mEs	362.026	107
chr11	63768186	63768729	OTUB1	4.12761e-06	5.51707e-05	0.487141	0.293912	0.603342	Lost v3mEs	1329.21	1248.21
chr11	64139734	64141161	MIR1237	1.65392e-06	2.02585e-05	0.818754	1.59359	1.94636	Gain v3mEs	0	0
chr11	64932632	64934797	SPDYC	1.0767e-05	8.24512e-05	2.16987	4.60611	2.12275	Gain v3mEs	22.3947	0.815789
chr11	64992334	64993642	SLC22A20P	0.000359502	0.00130772	0.786256	1.28945	1.63999	Gain v3mEs	34.1316	21.6842
chr11	65358603	65361822	KCNK7	5.08807e-08	1.88801e-06	3.14919	1.83004	0.581114	Lost v3mEs	14.3684	11.3421
chr11	65459519	65466453	KAT5	0.000403515	0.00143846	3.36406	6.68277	1.98652	Gain v3mEs	172.5	176.684
chr11	65510731	65511961	RNASEH2C	0.00123322	0.00369828	0.515568	0.924667	1.79349	Gain v3mEs	485.684	383.395
chr11	66486183	66486830	SPTBN2	6.09474e-06	5.31953e-05	0.659006	1.47593	2.23963	Gain v3mEs	642.553	50.7895
chr11	66494316	66496171	SPTBN2	1.62619e-06	2.01459e-05	0.941066	1.8622	1.97882	Gain v3mEs	642.553	50.7895
chr11	67184723	67189020	CARNS1	1.82587e-07	5.40575e-06	9.62291	5.87403	0.610421	Lost v3mEs	44	49.9211
chr11	67615658	67616091	FAM86C2P	0.00289837	0.00750586	0.393096	0.629258	1.60077	Gain v3mEs	54.4474	16.9737
chr11	67895242	67896479	CHKA	0.000259128	0.00148081	2.02333	1.35411	0.669247	Lost v3mEs	480.289	670.921
chr11	69196276	69197831	LOC102724265	8.61391e-08	2.71496e-06	0.970539	2.45691	2.53149	Gain v3mEs	0.736842	0.315789
chr11	69451550	69454105	CCND1	5.00812e-05	0.000270784	4.09831	7.35047	1.79354	Gain v3mEs	1478.87	430
chr11	71434451	71435174	FAM86C1	0.0024689	0.00658594	0.395491	0.642338	1.62415	Gain v3mEs	61	22.7895
chr11	71456596	71457718	FAM86C1	0.000243084	0.000956241	0.933138	1.64002	1.75753	Gain v3mEs	61	22.7895
chr11	75459484	75460101	LOC283214	1.89222e-05	0.000126368	0.760966	1.31136	1.72328	Gain v3mEs	0.0526316	0
chr11	77169965	77171119	PAK1	0.000687587	0.00227101	0.553908	1.02267	1.84629	Gain v3mEs	1208.95	1159.13
chr11	85913325	85913926	EED	6.72066e-07	1.07885e-05	0.469962	0.906767	1.92945	Gain v3mEs	257.026	122.553
chr11	102434287	102435542	MMP7	1.37384e-08	8.6972e-07	0.410355	1.56377	3.81077	Gain v3mEs	756.158	4.52632
chr11	102617793	102618139	MMP8	9.27697e-06	7.35493e-05	0.292123	0.589707	2.01869	Gain v3mEs	13.3421	0.289474
chr11	111897485	111898410	DLAT	1.7053e-06	2.84182e-05	0.844675	0.534482	0.632766	Lost v3mEs	551.553	349.868
chr11	111990951	111991753	SDHD	6.37418e-07	1.03937e-05	0.260588	0.904231	3.46996	Gain v3mEs	589.368	500.737
chr11	112152025	112152583	LINC02762	0.000259121	0.00100631	0.442437	0.828385	1.87232	Gain v3mEs	29.9737	29.9737
chr11	113907023	113907342	ZBTB16	2.77545e-06	4.01875e-05	0.566211	0.300109	0.53003	Lost v3mEs	127.868	562.816
chr11	114128374	114130341	NNMT	1.5569e-07	4.68207e-06	2.02739	0.946803	0.467005	Lost v3mEs	345.921	316.921
chr11	114462442	114466403	NXPE4	0.0017701	0.00714977	3.94182	2.5805	0.654647	Lost v3mEs	897.658	1480.24
chr11	114518893	114524988	NXPE2	0.000154286	0.000982336	9.92085	6.1703	0.621953	Lost v3mEs	62.1316	68.8684
chr11	116063463	116066109	LINC00900	1.16143e-08	8.00457e-07	1.39195	4.34403	3.12083	Gain v3mEs	NA	NA
chr11	117778253	117778873	TMPRSS13	1.28462e-06	1.71139e-05	0.657527	1.28379	1.95245	Gain v3mEs	114.053	11
chr11	119454810	119457103	NECTIN1	0.0018229	0.00512375	0.716526	1.66206	2.3196	Gain v3mEs	809.132	289.184
chr11	119612346	119613496	LOC102724301	6.07798e-05	0.00046856	1.69293	1.11687	0.659726	Lost v3mEs	9.10526	3.68421
chr11	119991090	119996115	TRIM29	6.62593e-05	0.000333166	3.06227	7.23915	2.36398	Gain v3mEs	985.789	135.395
chr11	120002092	120009335	TRIM29	0.000410773	0.00146131	3.44476	7.82922	2.27279	Gain v3mEs	985.789	135.395
chr11	120271373	120272123	ARHGEF12	1.48142e-06	1.88607e-05	0.451135	0.841905	1.86619	Gain v3mEs	1779.45	1320.13
chr11	123172615	123173019	GRAMD1B	0.00197588	0.00548513	0.228227	0.369963	1.62103	Gain v3mEs	69.9211	40.3421
chr11	124615926	124622937	VSIG2	1.92578e-05	0.000184173	18.2274	11.2552	0.61749	Lost v3mEs	1260.58	3256.42
chr11	128418294	128420435	ETS1-AS1	1.03577e-06	1.9346e-05	4.02415	2.64732	0.657859	Lost v3mEs	0.131579	0
chr11	133797745	133798518	MIR4697HG	0.00128418	0.00382368	0.477288	0.868835	1.82036	Gain v3mEs	NA	NA
chr11	133804258	133805234	IGSF9B	8.10043e-05	0.000389832	0.446283	1.10384	2.47342	Gain v3mEs	186.553	106.132
chr12	775769	775922	NINJ2	3.80135e-06	3.77143e-05	0.201725	0.412863	2.04666	Gain v3mEs	39.8684	26.3158
chr12	1699741	1700086	FBXL14	8.47203e-05	0.000622102	1.44057	0.931897	0.646895	Lost v3mEs	529.974	564.816
chr12	1919346	1922864	LRTM2	1.06911e-05	8.20616e-05	2.37123	4.85877	2.04905	Gain v3mEs	0.815789	0.421053
chr12	2244700	2249043	CACNA1C	0.000722415	0.00235621	5.78317	8.75935	1.51463	Gain v3mEs	262.789	159.263
chr12	2742665	2744083	CACNA1C-AS2	0.0172546	0.0335605	1.28373	2.1573	1.68049	Gain v3mEs	4.18421	2.05263
chr12	3413219	3414479	LOC100128253	9.44406e-05	0.000439787	0.381615	1.53575	4.02433	Gain v3mEs	NA	NA
chr12	6184217	6184548	SNORA120	0.00011828	0.000533498	0.277091	0.41874	1.5112	Gain v3mEs	NA	NA
chr12	6887685	6890232	LAG3	9.23749e-06	7.34593e-05	2.74727	4.42287	1.60991	Gain v3mEs	74.2368	99.3947
chr12	6988818	6990604	RPL13P5	5.4539e-07	9.27343e-06	1.61289	3.20136	1.98486	Gain v3mEs	11.2368	6.36842
chr12	7008860	7010601	LRRC23	8.58745e-05	0.000407234	1.32995	2.5953	1.95143	Gain v3mEs	55.0263	27.1053
chr12	9891502	9892748	CLECL1	2.94457e-08	1.26073e-06	1.79018	0.86254	0.481816	Lost v3mEs	5.18421	9.92105
chr12	12061608	12062863	BCL2L14	0.000435687	0.0015362	0.532426	1.18496	2.22559	Gain v3mEs	332.474	309.553
chr12	13040159	13059346	GPRC5A	9.55223e-08	2.88746e-06	23.6955	45.1661	1.9061	Gain v3mEs	5718.13	5334.42
chr12	14391656	14394531	ATF7IP	1.18616e-07	3.36883e-06	3.82623	6.76286	1.7675	Gain v3mEs	684.132	274.842
chr12	15841072	15845050	EPS8	5.25923e-07	9.06165e-06	5.30406	8.30493	1.56577	Gain v3mEs	1839.58	2267.84
chr12	15863822	15868796	EPS8	9.903e-05	0.000459091	7.05597	10.8221	1.53375	Gain v3mEs	1839.58	2267.84
chr12	19248033	19250876	PLEKHA5	2.04394e-05	0.000134416	1.43495	3.231	2.25165	Gain v3mEs	455.711	198.237
chr12	20779447	20783823	PDE3A	0.000273956	0.00105128	3.04772	4.93902	1.62056	Gain v3mEs	352.132	654.763
chr12	22589529	22590743	ST8SIA1	8.65482e-06	6.96835e-05	0.328274	1.2907	3.93179	Gain v3mEs	28.5263	31.3947
chr12	29373515	29374250	FAR2	5.85571e-05	0.000303783	0.310606	0.879582	2.83182	Gain v3mEs	475.816	421.342
chr12	29793267	29794332	OVCH1	0.000161617	0.000682033	0.360961	0.994832	2.75607	Gain v3mEs	2.13158	0.5
chr12	47820015	47821117	LINC02156	4.82941e-10	1.5602e-07	0.284982	1.4801	5.19366	Gain v3mEs	NA	NA
chr12	50336214	50340651	AQP2	2.17739e-08	1.08221e-06	4.71757	9.97989	2.11547	Gain v3mEs	2.23684	0.0789474
chr12	50360618	50361754	LOC101927318	4.88017e-09	5.14808e-07	0.648721	1.76177	2.71575	Gain v3mEs	9.13158	0.131579
chr12	52672418	52675876	KRT86	2.25988e-09	3.24481e-07	2.15283	7.10878	3.30207	Gain v3mEs	9.94737	4.42105
chr12	52701871	52702817	KRT83	2.07194e-05	0.00013574	0.575945	1.10342	1.91584	Gain v3mEs	3.5	0.236842
chr12	53812116	53815412	AMHR2	1.39882e-07	3.67692e-06	2.9609	6.50286	2.19625	Gain v3mEs	0.815789	1.23684
chr12	54371468	54373382	HOTAIR	6.84514e-06	5.77203e-05	0.361696	2.31135	6.39031	Gain v3mEs	31.1842	0.236842
chr12	56393827	56395848	SUOX	7.88793e-06	6.47186e-05	2.77825	4.74897	1.70934	Gain v3mEs	373.895	321.053
chr12	66134504	66136185	HMGA2	0.000116404	0.000527337	0.489469	1.17683	2.4043	Gain v3mEs	214.737	35.7895
chr12	66319346	66321304	HMGA2-AS1	3.9372e-05	0.000225126	2.80191	4.65353	1.66084	Gain v3mEs	11.4211	2.18421
chr12	68185850	68186958	LINC02421	0.000181128	0.000747207	0.283656	0.979929	3.45464	Gain v3mEs	9.63158	32.2895
chr12	69722679	69728233	LYZ	5.30521e-06	4.82793e-05	7.73471	13.3365	1.72424	Gain v3mEs	3025.47	539.368
chr12	70698182	70699429	KCNMB4	0.000352423	0.00128377	0.468825	1.21671	2.59524	Gain v3mEs	94.6053	34.1579
chr12	71546319	71560471	TSPAN8	4.24984e-06	4.09077e-05	21.2303	36.7587	1.73142	Gain v3mEs	8146	8567.71
chr12	75764989	75766645	CAPS2	0.00201007	0.00555319	0.232093	0.589658	2.54061	Gain v3mEs	40.9211	13.4737
chr12	76375516	76380768	PHLDA1	7.61954e-08	2.55749e-06	3.22924	7.7137	2.3887	Gain v3mEs	786.632	117.868
chr12	83028314	83029403	TMTC2	6.50305e-05	0.000328529	1.62375	2.75651	1.69762	Gain v3mEs	231.579	106.947
chr12	85861949	85863948	ALX1	0.000133638	0.000586396	0.418985	1.36082	3.24789	Gain v3mEs	1.26316	0.131579
chr12	89240830	89241496	LINC02458	0.00113216	0.0034283	0.366108	0.62325	1.70237	Gain v3mEs	1	0.552632
chr12	91775359	91775901	DCN	3.51193e-05	0.00020652	0.524392	0.867584	1.65446	Gain v3mEs	1717.87	3853.42
chr12	95593457	95600473	FGD6	3.08126e-08	1.38496e-06	6.01121	11.5941	1.92875	Gain v3mEs	402.132	400.921
chr12	96612027	96614351	ELK3	1.25798e-05	9.3159e-05	0.705701	2.00123	2.83581	Gain v3mEs	261.184	118.579
chr12	98893403	98895466	LINC02453	5.38625e-05	0.00028561	2.87649	4.36141	1.51623	Gain v3mEs	4.81579	2.86842
chr12	102000573	102002990	MYBPC1	2.86187e-07	6.13819e-06	3.14891	6.18137	1.96302	Gain v3mEs	43.1053	85.1579
chr12	103487526	103487988	LOC101929058	0.0127204	0.0258661	0.302525	0.483036	1.59668	Gain v3mEs	0.0263158	0
chr12	104669908	104672192	TXNRD1	0.00045443	0.00158606	2.57925	3.94235	1.52849	Gain v3mEs	1237.34	1036.92
chr12	109162385	109164750	CORO1C	5.25004e-06	6.5227e-05	2.55429	1.52827	0.598314	Lost v3mEs	1426.63	940.263
chr12	109434612	109435178	SVOP	0.00022836	0.000908692	0.587332	0.920241	1.56681	Gain v3mEs	1.89474	4
chr12	112272278	112273909	MAPKAPK5-AS1	9.51062e-08	2.88746e-06	2.19285	3.9512	1.80185	Gain v3mEs	313.868	208.447
chr12	115791784	115792602	TBX3	4.61701e-09	4.97195e-07	0.780145	1.93241	2.47698	Gain v3mEs	531.684	146.737
chr12	115889284	115891189	MIR620	0.0137317	0.0275112	0.657745	1.11734	1.69875	Gain v3mEs	0	0
chr12	116246830	116249124	MIR620	0.000193911	0.000791102	1.1048	2.30966	2.09056	Gain v3mEs	0	0
chr12	116354746	116355124	MIR620	3.8217e-06	3.77712e-05	0.20507	0.525554	2.5628	Gain v3mEs	0	0
chr12	117096140	117100782	C12orf49	3.68008e-05	0.000214699	1.97304	3.89262	1.97291	Gain v3mEs	693.211	618.921
chr12	117528339	117531171	TESC	7.60561e-09	6.44482e-07	0.860171	5.22023	6.06882	Gain v3mEs	485.184	37.0526
chr12	121366651	121367555	XLOC_009911	1.47321e-06	1.88281e-05	0.825267	1.88914	2.28913	Gain v3mEs	NA	NA
chr12	123633291	123636747	PITPNM2	6.35156e-07	1.33912e-05	6.55836	4.19108	0.639044	Lost v3mEs	477.211	584.316
chr12	123932547	123933938	SNRNP35	3.5926e-07	7.15204e-06	1.24647	2.05513	1.64875	Gain v3mEs	228.711	201.632
chr12	124939902	124943439	NCOR2	2.45851e-05	0.000223596	7.23846	4.7684	0.658758	Lost v3mEs	3061.13	2634.95
chr12	125408339	125408857	MIR5188	3.15287e-07	6.54505e-06	0.387745	0.782851	2.01898	Gain v3mEs	0.342105	0.184211
chr12	128428543	128429658	LINC00507	3.36701e-10	4.68519e-08	1.49876	0.513477	0.342601	Lost v3mEs	2.44737	7.76316
chr12	130528607	130531485	LINC02418	1.3844e-06	1.81113e-05	0.477394	4.34045	9.09196	Gain v3mEs	108.026	1.89474
chr12	130582169	130586410	LINC02419	9.82305e-07	1.41436e-05	0.472636	3.79527	8.03001	Gain v3mEs	NA	NA
chr12	130616206	130618868	FZD10-AS1	8.10736e-05	0.000389832	0.406553	1.91738	4.7162	Gain v3mEs	45.9737	14.6842
chr12	130824267	130825014	PIWIL1	0.000136256	0.000595359	0.274135	0.636369	2.32137	Gain v3mEs	115.868	2.26316
chr12	131302886	131303823	STX2	0.000223325	0.000893149	0.767666	1.17257	1.52744	Gain v3mEs	224.711	87.8421
chr12	133180057	133180623	LRCOL1	1.51008e-05	0.000153519	0.633707	0.362919	0.572692	Lost v3mEs	1.63158	4.02632
chr12	133225315	133227354	P2RX2	1.55243e-06	2.6344e-05	2.51955	1.16136	0.460941	Lost v3mEs	1.5	23.4737
chr12	133412386	133413229	GOLGA3	2.13157e-08	1.05932e-06	1.72837	0.765977	0.443179	Lost v3mEs	1701.95	1976.87
chr12	133484522	133485911	LOC101928530	0.000113058	0.000773074	2.33713	1.49197	0.638378	Lost v3mEs	1.18421	1.15789
chr13	19183267	19183757	LINC00417	0.00168171	0.00687253	0.413625	0.235031	0.568221	Lost v3mEs	NA	NA
chr13	20175657	20178291	LINC00350	3.83825e-05	0.000220689	1.06607	2.44276	2.29137	Gain v3mEs	0.184211	0.0526316
chr13	20692205	20696516	LINC01072	0.000328385	0.00122061	9.93827	15.7957	1.58938	Gain v3mEs	0.0263158	0.0263158
chr13	21130607	21136187	IFT88	0.00439271	0.0106003	5.9401	10.13	1.70535	Gain v3mEs	210.947	118.842
chr13	21900206	21900520	GRK6P1	0.000494122	0.00170388	0.37854	0.685406	1.81066	Gain v3mEs	NA	NA
chr13	22210059	22212328	MICU2	0.00206899	0.00569265	1.04607	2.08679	1.99488	Gain v3mEs	545.184	414.711
chr13	22247016	22248778	FGF9	0.00173385	0.00702374	1.9911	1.27162	0.638653	Lost v3mEs	22.1316	13.8421
chr13	23500255	23501358	LINC00621	0.00473151	0.0156759	0.883678	0.548511	0.620714	Lost v3mEs	NA	NA
chr13	24540402	24541313	SPATA13	0.00175087	0.00495361	1.49759	2.30185	1.53704	Gain v3mEs	958.816	425.921
chr13	24648824	24651035	SPATA13	5.45729e-05	0.000288138	1.52941	3.81991	2.49763	Gain v3mEs	958.816	425.921
chr13	24756005	24760457	MIR2276	0.00414523	0.010126	6.19934	9.32761	1.50461	Gain v3mEs	0.289474	0.0526316
chr13	24896993	24897957	LINC00566	0.00295402	0.00762704	1.11548	2.01409	1.80558	Gain v3mEs	0.5	0.473684
chr13	24921259	24924695	LINC00566	0.00312099	0.00797843	7.51054	11.788	1.56952	Gain v3mEs	0.5	0.473684
chr13	27053444	27057070	WASF3	0.0141073	0.0281778	2.03096	3.09453	1.52368	Gain v3mEs	19.5263	39.5
chr13	27927064	27928039	GTF3A	4.12579e-05	0.000233336	1.31812	2.03077	1.54066	Gain v3mEs	1580.08	411.763
chr13	27972703	27981178	GTF3A	0.000164349	0.000688173	9.21933	19.662	2.13269	Gain v3mEs	1580.08	411.763
chr13	28015624	28017329	MTIF3	0.00156404	0.00451366	2.28642	3.61709	1.58199	Gain v3mEs	449.079	238.763
chr13	28029724	28030036	MTIF3	5.84688e-05	0.000303783	0.534328	0.851256	1.59313	Gain v3mEs	449.079	238.763
chr13	28400472	28402006	GSX1	0.000606055	0.00204218	0.611452	1.32415	2.16558	Gain v3mEs	4.23684	0.0789474
chr13	29104274	29107254	FLT1	0.000144925	0.000624783	1.51841	4.09106	2.69431	Gain v3mEs	319.342	93.2105
chr13	29148240	29150128	FLT1	2.94611e-07	6.24116e-06	1.24011	5.10638	4.11768	Gain v3mEs	319.342	93.2105
chr13	29267548	29268420	SLC46A3	0.000645556	0.002157	0.424986	0.916159	2.15574	Gain v3mEs	422.342	638.632
chr13	29327965	29329538	SLC46A3	2.16029e-07	5.01839e-06	1.63825	3.65072	2.22843	Gain v3mEs	422.342	638.632
chr13	30528502	30529159	LINC00544	0.00108448	0.00330524	0.322527	0.692488	2.14707	Gain v3mEs	NA	NA
chr13	34593245	34595296	RFC3	2.65764e-06	2.89818e-05	0.284867	2.22691	7.81737	Gain v3mEs	322.947	27.7632
chr13	34730326	34731959	LINC02343	5.31442e-07	9.0961e-06	1.36808	2.75163	2.0113	Gain v3mEs	1.10526	0.473684
chr13	36044884	36045375	MAB21L1	0.00233521	0.00886615	0.432626	0.288093	0.665918	Lost v3mEs	1.86842	4.5
chr13	39358037	39360068	FREM2-AS1	0.00093839	0.00291674	0.445259	1.39122	3.12452	Gain v3mEs	NA	NA
chr13	39580615	39580967	STOML3	2.29404e-08	1.11867e-06	0.250427	0.832831	3.32564	Gain v3mEs	3.02632	1.84211
chr13	42114259	42114968	MIR5006	0.00078007	0.00250757	0.596429	0.95224	1.59657	Gain v3mEs	NA	NA
chr13	43618348	43621673	DNAJC15	0.000880417	0.00276481	6.79894	12.4162	1.82619	Gain v3mEs	939.132	341.053
chr13	43627550	43635931	DNAJC15	6.26227e-06	5.38597e-05	10.1025	20.5323	2.0324	Gain v3mEs	939.132	341.053
chr13	43662367	43662669	LINC00400	0.000683909	0.0022632	0.306337	0.459717	1.50069	Gain v3mEs	NA	NA
chr13	44549945	44550275	LINC00284	0.00166658	0.00476467	0.406151	0.632729	1.55787	Gain v3mEs	NA	NA
chr13	45628998	45631081	LOC101929259	1.99595e-08	1.06944e-06	1.67165	4.42586	2.64759	Gain v3mEs	NA	NA
chr13	45904109	45904281	SNORA31B	2.58446e-07	5.66062e-06	0.458543	0.806254	1.75829	Gain v3mEs	0	0
chr13	46945700	46954684	RUBCNL	0.00333435	0.00840745	11.8666	18.8384	1.58752	Gain v3mEs	1104.16	303.184
chr13	50759727	50760618	ST13P4	4.05852e-09	4.4635e-07	0.760814	1.99218	2.61849	Gain v3mEs	NA	NA
chr13	50939947	50940635	DLEU1-AS1	1.3627e-05	9.86525e-05	0.739238	1.15932	1.56826	Gain v3mEs	4.71053	1.92105
chr13	52337458	52340096	DHRS12	2.16503e-07	5.01839e-06	2.3513	6.13586	2.60956	Gain v3mEs	64.8684	52.5526
chr13	66712768	66722025	MIR4704	0.0181048	0.0348413	1.03167	3.64947	3.53744	Gain v3mEs	0	0
chr13	71864996	71865660	LINC00348	8.86263e-05	0.000418747	0.591411	0.909398	1.53768	Gain v3mEs	0.0526316	0
chr13	72334100	72334664	DACH1	0.00129742	0.00385778	0.270359	0.576517	2.13242	Gain v3mEs	319.842	43.1053
chr13	73627464	73650518	KLF5	0.000199588	0.0008117	30.2752	49.4143	1.63217	Gain v3mEs	4304.47	3477.92
chr13	73938725	73944850	LINC00392	5.61745e-06	5.01495e-05	4.18972	13.167	3.14268	Gain v3mEs	NA	NA
chr13	80014536	80017760	RBM26-AS1	0.000862766	0.00272261	4.81402	8.35151	1.73483	Gain v3mEs	33.0263	15.4474
chr13	80759600	80762548	SPRY2	0.0142193	0.0283782	0.470882	1.46557	3.11239	Gain v3mEs	875.789	777.421
chr13	80808895	80811452	SPRY2	9.94796e-07	1.42447e-05	0.85251	3.1536	3.69919	Gain v3mEs	875.789	777.421
chr13	85991716	85992697	LINC00351	0.0173358	0.0336874	0.225414	0.460006	2.04072	Gain v3mEs	0.0789474	0
chr13	91347943	91349469	LINC01049	8.98329e-06	7.17691e-05	0.247544	1.97224	7.9672	Gain v3mEs	NA	NA
chr13	91518520	91519651	LINC00410	1.3729e-06	1.80114e-05	0.360206	2.10619	5.84718	Gain v3mEs	0.131579	0.0263158
chr13	97792218	97795301	LINC00456	0.000158162	0.000670113	3.34014	6.38437	1.91141	Gain v3mEs	0.973684	1.10526
chr13	99309684	99311231	STK24-AS1	1.50493e-05	0.00010627	0.654595	1.708	2.60926	Gain v3mEs	NA	NA
chr13	99698029	99699939	DOCK9	1.05897e-07	3.09256e-06	2.07343	3.68495	1.77722	Gain v3mEs	680.789	399.947
chr13	100146521	100152195	LINC01232	2.55968e-05	0.000160375	13.032	19.972	1.53254	Gain v3mEs	NA	NA
chr13	100578405	100579181	LOC101927437	0.00244668	0.00655278	0.260766	0.580429	2.22587	Gain v3mEs	NA	NA
chr13	100751634	100751865	PCCA	0.00034854	0.00127232	0.400767	0.731987	1.82646	Gain v3mEs	449.053	258.553
chr13	101086108	101092202	PCCA-AS1	9.69119e-05	0.000449675	3.4177	7.08374	2.07266	Gain v3mEs	NA	NA
chr13	106631514	106632385	LINC00343	0.00317484	0.00809607	0.976909	1.50628	1.54189	Gain v3mEs	0.315789	0.0263158
chr13	107000302	107004098	LINC00460	0.00492375	0.0116709	3.6467	5.81959	1.59585	Gain v3mEs	12.4737	0.394737
chr13	107143254	107146709	EFNB2	0.0100871	0.0212038	1.26603	3.71177	2.93183	Gain v3mEs	790.763	736.421
chr13	107182886	107185085	EFNB2	0.000302313	0.00113896	2.42164	4.26872	1.76274	Gain v3mEs	790.763	736.421
chr13	109915411	109925147	MYO16-AS1	0.000341336	0.00125653	3.18301	18.2977	5.74855	Gain v3mEs	3.02632	0
chr13	109984256	109985666	LINC00399	0.00471627	0.0112706	0.683648	1.40313	2.05241	Gain v3mEs	0.131579	0.105263
chr13	110356684	110358811	LINC00676	2.35542e-05	0.000149756	2.12605	3.60089	1.6937	Gain v3mEs	0.0263158	0.210526
chr13	110396481	110397404	LINC00676	5.74882e-08	2.15331e-06	0.592218	1.46376	2.47166	Gain v3mEs	0.0263158	0.210526
chr13	110430165	110440218	IRS2	4.83324e-06	4.53412e-05	11.8192	21.9302	1.85547	Gain v3mEs	981.605	1015.11
chr13	110789604	110791441	LOC105370361	3.63501e-06	3.65384e-05	0.881927	2.20466	2.49982	Gain v3mEs	NA	NA
chr13	112726765	112728504	SOX1	0.0158806	0.0311998	0.29951	0.676021	2.25709	Gain v3mEs	35.1316	0.763158
chr13	113365596	113366992	ATP11A	1.55439e-06	1.95016e-05	1.57612	2.46924	1.56666	Gain v3mEs	1104.34	227.342
chr13	113545761	113549873	MCF2L-AS1	0.00254103	0.00673569	3.02932	5.54643	1.83091	Gain v3mEs	NA	NA
chr13	113582990	113586534	MCF2L-AS1	0.00108442	0.00330524	1.39849	2.73936	1.9588	Gain v3mEs	NA	NA
chr13	114769931	114771270	RASA3	0.000366361	0.00132521	0.649486	1.50052	2.31032	Gain v3mEs	323.789	286
chr14	20748207	20749180	TTC5	5.60418e-07	9.44123e-06	0.20864	0.957954	4.59141	Gain v3mEs	115.632	44.6053
chr14	21560322	21561478	ZNF219	3.3012e-06	4.59746e-05	1.50276	0.981635	0.65322	Lost v3mEs	1087.21	1604.47
chr14	23288781	23294523	SLC7A7	8.29168e-07	1.26058e-05	6.47285	11.9365	1.84409	Gain v3mEs	286.184	196.947
chr14	24860555	24862548	NYNRIN	3.24127e-07	6.64847e-06	1.07461	3.30069	3.07153	Gain v3mEs	459.368	181.658
chr14	25099352	25102824	GZMB	2.07299e-06	2.39716e-05	1.59408	4.04165	2.53541	Gain v3mEs	121.211	41.2105
chr14	31711153	31722649	HECTD1	6.96447e-05	0.000347149	11.3217	20.6172	1.82104	Gain v3mEs	1444.42	779.158
chr14	32474535	32477492	LINC02313	9.69945e-08	2.89806e-06	0.796418	3.9756	4.99185	Gain v3mEs	9.36842	6.44737
chr14	34486903	34489590	EGLN3	8.03888e-05	0.000387983	0.990406	2.41717	2.44058	Gain v3mEs	922.316	2028.13
chr14	34801096	34802734	SPTSSA	5.87108e-06	5.18763e-05	2.26005	3.60631	1.59568	Gain v3mEs	750.579	659.632
chr14	34919780	34922733	SPTSSA	1.28043e-05	9.42711e-05	2.81446	4.30954	1.53121	Gain v3mEs	750.579	659.632
chr14	37130385	37131713	PAX9	8.55798e-05	0.000406583	0.334573	0.787855	2.35481	Gain v3mEs	28.0526	1.36842
chr14	38034591	38036244	FOXA1	0.000130785	0.0008625	2.07709	1.1946	0.575133	Lost v3mEs	497.553	410.684
chr14	38066935	38069747	TTC6	1.91045e-06	3.09114e-05	7.79532	3.91058	0.501657	Lost v3mEs	16.7368	12.2895
chr14	46020693	46021012	LINC02303	0.00314994	0.0113819	0.643111	0.420525	0.653891	Lost v3mEs	1.21053	0.0526316
chr14	54078693	54081747	MIR5580	1.02814e-09	2.41567e-07	1.59649	6.61662	4.14448	Gain v3mEs	0	0
chr14	54429850	54430465	BMP4	3.41618e-05	0.000201899	0.233043	0.76897	3.29969	Gain v3mEs	898.395	224.605
chr14	60031294	60033441	CCDC175	0.000143477	0.000621134	2.03692	3.426	1.68195	Gain v3mEs	7.02632	1.34211
chr14	60418825	60419207	LRRC9	0.00125201	0.00373886	0.395153	0.623495	1.57785	Gain v3mEs	1.92105	0.421053
chr14	61123400	61125445	SIX1	0.000340035	0.00125296	0.61275	1.27592	2.08229	Gain v3mEs	17.6053	1.84211
chr14	62025080	62033362	LINC01303	7.61902e-10	2.18793e-07	11.0164	19.353	1.75674	Gain v3mEs	2.52632	0.684211
chr14	65691618	65699592	LINC02324	8.97026e-07	1.33239e-05	11.4485	17.6457	1.54131	Gain v3mEs	0.894737	1.28947
chr14	65703700	65712485	LINC02324	2.41617e-08	1.13538e-06	5.19053	15.381	2.96329	Gain v3mEs	0.894737	1.28947
chr14	65748844	65749697	MIR4708	8.26228e-05	0.000394347	1.50666	2.40631	1.59711	Gain v3mEs	0.0263158	0
chr14	68205636	68206751	RDH12	0.000463102	0.00161197	0.884868	1.35309	1.52914	Gain v3mEs	3.07895	1.81579
chr14	68334464	68335234	RAD51B	0.000111245	0.000506629	0.207208	0.826084	3.98674	Gain v3mEs	50.6316	19
chr14	68630202	68635902	RAD51B	3.00871e-05	0.000183396	4.97421	10.809	2.173	Gain v3mEs	50.6316	19
chr14	69064000	69067562	LOC100996664	1.81237e-12	8.05485e-09	6.29858	11.5534	1.83429	Gain v3mEs	NA	NA
chr14	71597067	71598089	SIPA1L1	2.57609e-09	3.59886e-07	0.299306	1.21913	4.07319	Gain v3mEs	631.211	418.474
chr14	71698810	71699439	SIPA1L1	0.0167984	0.0327664	0.204769	0.366538	1.79001	Gain v3mEs	631.211	418.474
chr14	74183144	74187119	PNMA1	0.0037656	0.0130182	3.79946	2.45125	0.645157	Lost v3mEs	376.079	468.105
chr14	77329469	77331161	LRRC74A	3.08424e-05	0.000187558	0.789793	1.79892	2.27771	Gain v3mEs	2.18421	0.947368
chr14	77588828	77591556	ZDHHC22	5.79003e-09	3.6622e-07	6.19918	3.71772	0.599712	Lost v3mEs	1.13158	1.71053
chr14	89015859	89018961	PTPN21	5.94302e-09	3.67543e-07	4.77707	2.78573	0.583147	Lost v3mEs	384.842	654.5
chr14	89506730	89507682	TTC8	9.56148e-07	1.38441e-05	1.7754	2.68253	1.51094	Gain v3mEs	174.158	69.3947
chr14	90997573	91003233	LOC105370619	0.000791224	0.00253555	2.13249	4.77635	2.2398	Gain v3mEs	NA	NA
chr14	92040574	92042536	PPP4R3A	3.05874e-07	6.37526e-06	0.965443	1.99776	2.06927	Gain v3mEs	1063.16	800.342
chr14	92112166	92112644	CATSPERB	0.00961811	0.0203171	0.241462	0.409963	1.69783	Gain v3mEs	97.4211	48.0526
chr14	94420014	94420939	ASB2	2.08286e-05	0.000195172	1.81217	1.08295	0.597603	Lost v3mEs	55.3421	218.763
chr14	94432054	94437725	ASB2	7.74783e-08	2.72939e-06	7.33088	4.3014	0.586751	Lost v3mEs	55.3421	218.763
chr14	95980649	95984730	SCARNA13	5.16802e-06	6.50199e-05	8.81584	5.5247	0.626679	Lost v3mEs	0	0
chr14	100203229	100205083	CYP46A1	0.00694146	0.0212054	1.45895	0.971797	0.666095	Lost v3mEs	5.97368	10.2368
chr14	101539555	101540126	MEG9	7.31997e-07	1.15709e-05	0.430326	0.828275	1.92476	Gain v3mEs	7.97368	7
chr14	102021541	102027430	DIO3OS	0.00600736	0.0137764	4.88789	7.76149	1.5879	Gain v3mEs	871.158	1475.97
chr14	102247474	102248310	PPP2R5C	4.7148e-06	6.16023e-05	0.855097	0.462726	0.541138	Lost v3mEs	1416.66	796.526
chr14	102278643	102278801	PPP2R5C	1.6267e-05	0.000161682	0.759148	0.479212	0.631249	Lost v3mEs	1416.66	796.526
chr14	103391539	103397624	AMN	1.83926e-05	0.000177731	17.842	11.0555	0.619632	Lost v3mEs	3020.05	6944.45
chr14	103984110	104012697	TRMT61A	5.47635e-06	6.76071e-05	55.5788	35.3708	0.636408	Lost v3mEs	658.553	371.684
chr14	104546983	104550473	ASPG	0.000403593	0.00213787	9.18504	5.49285	0.598021	Lost v3mEs	98.1579	490.579
chr14	104746905	104751814	LINC02691	4.64925e-09	3.23472e-07	11.701	4.69897	0.401587	Lost v3mEs	2.81579	7.42105
chr14	105498337	105501389	CDCA4	0.00461946	0.0110751	1.8683	2.84397	1.52222	Gain v3mEs	296.921	65.0526
chr14	105589845	105593590	MIR6765	0.000296229	0.00112094	0.959651	3.25321	3.38999	Gain v3mEs	NA	NA
chr14	106145997	106151263	ELK2AP	1.90752e-05	0.000183056	10.2761	5.63158	0.548025	Lost v3mEs	NA	NA
chr14	106328869	106330276	MIR4539	1.98621e-05	0.000187377	2.16539	1.12668	0.520311	Lost v3mEs	0.710526	1.5
chr14	107281167	107281592	MIR5195	0.000109832	0.000501077	0.619978	1.00072	1.61412	Gain v3mEs	0.842105	1.52632
chr15	21967454	21968067	LOC646214	0.000819694	0.00380836	0.785952	0.497478	0.632962	Lost v3mEs	NA	NA
chr15	29977908	29980947	LOC100130111	1.72295e-06	2.85414e-05	6.2863	3.62155	0.576102	Lost v3mEs	40.2895	84
chr15	31633433	31654626	KLF13	9.94556e-09	5.76635e-07	66.0316	39.0688	0.591669	Lost v3mEs	1355.21	1795.97
chr15	31775457	31775881	KLF13	2.08875e-06	3.29272e-05	0.570407	0.233147	0.408738	Lost v3mEs	1355.21	1795.97
chr15	32216921	32219519	OTUD7A	2.12607e-07	5.80084e-06	3.61435	1.84477	0.510402	Lost v3mEs	46.9474	97.1316
chr15	33437376	33441002	FMN1	0.000328999	0.00122169	0.63523	2.99986	4.72248	Gain v3mEs	398.526	247.395
chr15	33491990	33494450	FMN1	4.26947e-07	7.93034e-06	0.59592	2.23429	3.74931	Gain v3mEs	398.526	247.395
chr15	39900998	39902260	THBS1	1.23302e-07	4.03704e-06	2.78235	1.18379	0.425463	Lost v3mEs	2331.13	3558.61
chr15	40874794	40876257	KNL1	8.7817e-08	2.73506e-06	0.580002	1.38458	2.3872	Gain v3mEs	209.974	34.8684
chr15	40882276	40883868	KNL1	5.99508e-05	0.000308344	1.07882	1.72268	1.59682	Gain v3mEs	209.974	34.8684
chr15	40974725	40975936	RAD51-AS1	8.41638e-07	1.67306e-05	1.1422	0.631357	0.552755	Lost v3mEs	205.474	150.053
chr15	42872955	42875660	STARD9	1.94645e-05	0.000185512	2.87588	1.89869	0.660212	Lost v3mEs	189.842	251.789
chr15	43414589	43421317	TMEM62	2.61169e-06	2.86013e-05	7.59053	11.9483	1.57411	Gain v3mEs	342.526	197.816
chr15	45688296	45690004	GATM	0.000105688	0.000486468	0.544742	1.32228	2.42735	Gain v3mEs	126.632	107.237
chr15	48706687	48709272	DUT	3.28142e-05	0.000196771	0.452597	1.38924	3.06949	Gain v3mEs	674.763	241.421
chr15	55688789	55689761	CCPG1	0.0148271	0.0294209	0.260806	0.522859	2.00478	Gain v3mEs	109.921	77.4474
chr15	56244154	56246078	NEDD4	2.07307e-07	4.91546e-06	0.421808	2.0319	4.81713	Gain v3mEs	201.447	82.9737
chr15	58552186	58553250	AQP9	0.000232737	0.000924283	0.817473	1.56765	1.91768	Gain v3mEs	98.3421	37.5526
chr15	66914211	66914905	LINC01169	3.194e-05	0.000283086	1.61637	0.918126	0.568017	Lost v3mEs	3.13158	0.236842
chr15	71406716	71409457	THSD4	0.000216149	0.00129086	5.59504	3.64498	0.651466	Lost v3mEs	256.895	388.632
chr15	75470186	75471714	C15orf39	1.97741e-07	5.69168e-06	2.53876	1.43734	0.566157	Lost v3mEs	438.947	429.763
chr15	76638128	76639740	ISL2	0.000339932	0.00184412	2.88126	1.582	0.549067	Lost v3mEs	8.78947	7.63158
chr15	77429144	77431181	TSPAN3	1.66885e-05	0.000114332	2.55608	4.49954	1.76033	Gain v3mEs	5960.11	10331.5
chr15	77448608	77448918	LINC00597	0.000335558	0.00124159	0.220061	0.47059	2.13845	Gain v3mEs	NA	NA
chr15	79011922	79012911	LOC646938	4.75414e-05	0.000259221	0.413465	0.99168	2.39846	Gain v3mEs	0.0789474	0.236842
chr15	81584822	81585937	IL16	1.79914e-06	2.94529e-05	3.20337	1.71876	0.536548	Lost v3mEs	104.289	233.237
chr15	82737282	82738629	GOLGA6L9	3.43547e-05	0.000296923	1.80034	1.07986	0.599806	Lost v3mEs	45.1053	23.1053
chr15	83114168	83115038	GOLGA6L9	9.36392e-05	0.000673379	1.3411	0.813196	0.606364	Lost v3mEs	45.1053	23.1053
chr15	85042993	85044490	DNM1P41	0.000248393	0.00144016	3.43145	2.17889	0.634975	Lost v3mEs	NA	NA
chr15	89592379	89593103	ABHD2	3.08062e-06	3.21043e-05	0.568706	0.910868	1.60165	Gain v3mEs	1937.92	1027.5
chr15	90208674	90210402	KIF7	7.99144e-07	1.61161e-05	3.43075	2.01376	0.586975	Lost v3mEs	120.868	99.2368
chr15	90411753	90412157	MIR5009	0.000559536	0.00278567	0.408082	0.268884	0.658898	Lost v3mEs	0.131579	0.0789474
chr15	93359728	93366402	ASB9P1	2.92181e-05	0.000178943	12.5629	19.0618	1.51731	Gain v3mEs	NA	NA
chr15	95387016	95388827	LOC440311	2.95475e-07	7.47551e-06	4.6152	2.60543	0.564533	Lost v3mEs	3.81579	3.68421
chr15	96890465	96891870	NR2F2	3.948e-06	5.35965e-05	1.67432	1.11259	0.664503	Lost v3mEs	721.895	579.289
chr15	96895101	96895781	NR2F2	9.13482e-05	0.000662036	0.643283	0.373204	0.580156	Lost v3mEs	721.895	579.289
chr15	96903404	96903900	NR2F2	1.17461e-05	0.000126703	0.512239	0.286915	0.560119	Lost v3mEs	721.895	579.289
chr15	98271174	98272900	LINC00923	0.0227055	0.0420965	0.608227	1.06053	1.74364	Gain v3mEs	53.2368	28.0789
chr15	99408837	99410442	MIR4714	4.49879e-05	0.000248814	1.66577	2.6887	1.61409	Gain v3mEs	0.105263	0.263158
chr15	100466405	100469117	LOC400464	0.000103105	0.000722771	3.1287	1.86735	0.596846	Lost v3mEs	NA	NA
chr15	101707509	101708408	CHSY1	9.35818e-10	2.30345e-07	1.03351	2.72234	2.63407	Gain v3mEs	299.395	135.868
chr15	102166390	102167420	LINC02348	0.00253353	0.00671924	0.2144	0.537405	2.50655	Gain v3mEs	4.94737	0.973684
chr16	429525	429982	TMEM8A	3.03657e-05	0.000270858	1.71673	1.07424	0.625745	Lost v3mEs	NA	NA
chr16	551271	553931	LINC00235	6.09225e-07	1.01583e-05	3.24954	7.62299	2.34587	Gain v3mEs	NA	NA
chr16	1046990	1048505	SOX8	0.000720478	0.00235259	0.949446	1.81594	1.91263	Gain v3mEs	64.6053	110.053
chr16	1131496	1134057	SSTR5	0.00438828	0.0105995	0.889367	2.34778	2.63983	Gain v3mEs	29.6842	2.94737
chr16	1346668	1351258	UBE2I	1.69672e-07	4.26949e-06	2.59377	5.99215	2.3102	Gain v3mEs	1023.79	579.368
chr16	1392422	1393522	BAIAP3	6.00391e-08	2.16998e-06	1.25456	0.616173	0.491149	Lost v3mEs	223.079	199.737
chr16	2596129	2603333	PDPK1	1.00693e-06	1.43383e-05	4.69599	10.6243	2.26243	Gain v3mEs	684.447	644.789
chr16	2698942	2705399	FLJ42627	2.79643e-06	3.024e-05	3.30134	8.43398	2.55472	Gain v3mEs	NA	NA
chr16	3136592	3137679	ZSCAN10	1.20274e-05	8.97112e-05	1.29524	2.36929	1.82923	Gain v3mEs	0.947368	0.236842
chr16	5289808	5290458	EEF2KMT	2.77129e-05	0.000249596	1.28692	0.675454	0.524861	Lost v3mEs	110.105	44.5263
chr16	5298471	5299481	EEF2KMT	3.31716e-07	8.16961e-06	3.29441	1.42609	0.432882	Lost v3mEs	110.105	44.5263
chr16	10782198	10782785	TEKT5	9.09109e-05	0.00042629	0.394559	0.939367	2.3808	Gain v3mEs	7.21053	2.42105
chr16	11729464	11730184	SNN	1.68428e-05	0.00016681	2.31719	1.44672	0.62434	Lost v3mEs	152.237	160.079
chr16	11903809	11904501	ZC3H7A	0.0122973	0.025184	0.349661	0.551995	1.57866	Gain v3mEs	566.947	329.842
chr16	12120697	12121661	SNX29	0.000279202	0.00106666	0.293343	0.56717	1.93347	Gain v3mEs	157.289	174.842
chr16	14050443	14052073	ERCC4	8.20639e-07	1.255e-05	2.11114	3.34699	1.58539	Gain v3mEs	63.7895	25.1316
chr16	14824322	14827826	NPIPA3	1.44031e-05	0.000149011	7.15222	4.45442	0.622803	Lost v3mEs	4.26316	4.73684
chr16	15011753	15014113	MIR6511A4	4.31572e-06	5.71935e-05	2.62489	1.54423	0.588304	Lost v3mEs	NA	NA
chr16	15083400	15084174	PDXDC1	7.07455e-07	1.45841e-05	1.0421	0.419963	0.402997	Lost v3mEs	2535.97	1995.03
chr16	18443438	18445117	PKD1P4-NPIPA8	0.000114392	0.000780276	1.99621	1.23286	0.617597	Lost v3mEs	NA	NA
chr16	18967471	18968083	TMC7	0.000810116	0.00258489	0.364098	0.63842	1.75343	Gain v3mEs	248.632	202.237
chr16	19106163	19106993	ITPRIPL2	7.40368e-05	0.000363089	0.310861	0.844023	2.71511	Gain v3mEs	354.079	245.632
chr16	21199897	21200716	ZP2	0.00210368	0.00577699	0.492213	0.740712	1.50486	Gain v3mEs	1.71053	1
chr16	29115493	29119384	RRN3P2	2.9495e-06	4.18799e-05	7.12188	4.35483	0.611471	Lost v3mEs	6	3.42105
chr16	29167305	29170191	RRN3P2	2.59622e-07	5.6624e-06	2.93425	4.90494	1.67162	Gain v3mEs	6	3.42105
chr16	29262511	29263413	SNX29P2	1.56823e-05	0.000109691	0.627196	1.13519	1.80995	Gain v3mEs	NA	NA
chr16	30181613	30181930	CORO1A	0.00541494	0.0126594	0.206271	0.354582	1.71901	Gain v3mEs	599.737	1213.87
chr16	30639606	30640195	ZNF689	4.64975e-05	0.000254603	0.620436	1.18564	1.91098	Gain v3mEs	130.789	113.5
chr16	30831928	30833679	ZNF629	0.000786933	0.00252336	1.97321	3.8737	1.96315	Gain v3mEs	451.289	242.026
chr16	30952999	30954862	ORAI3	4.34449e-07	7.93522e-06	2.11325	3.67519	1.73912	Gain v3mEs	78.3684	87.5526
chr16	31006935	31010178	HSD3B7	1.97551e-06	2.29987e-05	3.75277	6.60947	1.76122	Gain v3mEs	180.605	68.3421
chr16	31887556	31890166	ZNF267	7.43875e-08	2.54582e-06	3.44153	6.23107	1.81055	Gain v3mEs	220.763	71.9737
chr16	49787841	49789498	ZNF423	0.00124952	0.00373556	0.823026	1.77021	2.15085	Gain v3mEs	48.5263	94.1053
chr16	49872409	49873410	ZNF423	1.15524e-08	6.5613e-07	1.16684	0.449212	0.384981	Lost v3mEs	48.5263	94.1053
chr16	50752948	50754383	NOD2	0.0187832	0.035952	1.58235	2.44266	1.54369	Gain v3mEs	75.5789	24.6842
chr16	51188862	51189303	SALL1	9.5409e-07	1.84391e-05	0.652367	0.346045	0.530446	Lost v3mEs	39.3158	46.5
chr16	52645214	52646937	CASC16	0.0012576	0.0037532	2.40002	3.61523	1.50633	Gain v3mEs	4.13158	10.2632
chr16	54227850	54228362	LINC02169	0.00022593	0.00090041	0.243792	0.497415	2.04032	Gain v3mEs	NA	NA
chr16	56301351	56305018	MIR3935	0.00702542	0.0213481	3.54663	2.20574	0.621925	Lost v3mEs	0	0
chr16	65311462	65313893	LINC02126	0.0110653	0.0229889	0.328736	0.712907	2.16863	Gain v3mEs	0.526316	0.184211
chr16	67551996	67553546	LOC100505942	2.2495e-08	1.07339e-06	3.26166	1.72254	0.528119	Lost v3mEs	NA	NA
chr16	68416065	68422585	SMPD3	4.15655e-07	9.72075e-06	16.5991	10.6946	0.644288	Lost v3mEs	778.053	2349.66
chr16	68623007	68624296	ZFP90	0.00589533	0.0135616	0.411243	0.73179	1.77946	Gain v3mEs	189.395	79.2632
chr16	69556296	69558472	MIR1538	0.00108645	0.0033093	1.68388	2.82594	1.67823	Gain v3mEs	0	0
chr16	69563050	69565037	MIR1538	1.1457e-07	3.29138e-06	1.50225	4.1853	2.78602	Gain v3mEs	0	0
chr16	70317066	70318722	AARS	5.78113e-05	0.000453208	3.61106	2.36789	0.655733	Lost v3mEs	NA	NA
chr16	72660858	72661583	LINC01572	0.000143401	0.000621134	0.753242	1.29777	1.72292	Gain v3mEs	20.0789	4.71053
chr16	73104382	73105927	ZFHX3	2.14831e-08	1.079e-06	1.51239	2.42098	1.60076	Gain v3mEs	248.5	124.421
chr16	74901149	74903509	FA2H	4.32498e-06	4.14764e-05	0.870442	2.43369	2.79593	Gain v3mEs	549.684	892.368
chr16	75562499	75564248	CHST5	3.82134e-07	9.16793e-06	3.11616	1.43461	0.460379	Lost v3mEs	77.7895	215.789
chr16	79623494	79623899	MAF	3.15242e-06	4.45339e-05	0.641547	0.346133	0.539528	Lost v3mEs	320.053	558.763
chr16	80297757	80300796	DYNLRB2	0.00171147	0.00486344	1.85416	3.04633	1.64297	Gain v3mEs	1.07895	0.815789
chr16	81680759	81691576	LOC100129617	5.67523e-09	3.6622e-07	14.0202	8.31693	0.59321	Lost v3mEs	NA	NA
chr16	84346366	84347293	WFDC1	5.05069e-07	1.12231e-05	1.5707	0.792848	0.504774	Lost v3mEs	131.737	182.026
chr16	85080554	85084395	KIAA0513	5.03278e-06	6.39554e-05	9.92348	6.25521	0.630344	Lost v3mEs	257.263	565.289
chr16	85403550	85406004	MIR5093	0.000138038	0.000899674	4.56859	2.87431	0.629147	Lost v3mEs	0	0.0526316
chr16	86525733	86547313	FENDRR	0.000742423	0.00351388	36.2501	23.3776	0.644899	Lost v3mEs	225.289	331.447
chr16	86609573	86610477	FOXL1	8.30055e-05	0.000395443	0.785305	1.31481	1.67426	Gain v3mEs	89.9474	73.1579
chr16	86652007	86653652	FOXL1	5.39267e-06	4.87847e-05	0.377464	1.46804	3.88922	Gain v3mEs	89.9474	73.1579
chr16	87250207	87251072	LOC101928708	0.00016372	0.000687958	0.4316	0.858685	1.98954	Gain v3mEs	0.236842	0.0263158
chr16	87297007	87297607	LOC101928682	3.26645e-06	3.34343e-05	0.29715	1.02781	3.45889	Gain v3mEs	0.421053	0.184211
chr16	87338785	87339880	C16orf95	0.0248714	0.0455242	0.560998	0.851434	1.51771	Gain v3mEs	9.47368	7.5
chr16	87978814	87979415	BANP	4.06455e-06	3.94918e-05	0.644305	1.11214	1.7261	Gain v3mEs	273.632	226.737
chr16	88183484	88185405	LINC02182	8.11326e-07	1.24443e-05	0.757098	2.71974	3.59232	Gain v3mEs	0.263158	0.157895
chr16	88296074	88299819	LINC02182	3.88499e-08	1.64512e-06	3.51038	6.04937	1.72328	Gain v3mEs	0.263158	0.157895
chr16	88348857	88350354	LINC02182	6.27198e-07	1.0292e-05	0.410597	1.58865	3.86913	Gain v3mEs	0.263158	0.157895
chr16	89033515	89034272	CBFA2T3	3.58057e-06	4.90874e-05	0.825149	0.388241	0.47051	Lost v3mEs	80.5	149.263
chr16	89035147	89036045	CBFA2T3	1.49492e-05	0.000152954	1.0604	0.490658	0.462709	Lost v3mEs	80.5	149.263
chr16	89322764	89324422	LOC105371414	3.35816e-05	0.000200099	1.17254	2.40842	2.05402	Gain v3mEs	38.7895	38.7632
chr16	89696139	89698120	DPEP1	7.22818e-07	1.14609e-05	0.495465	1.37361	2.77236	Gain v3mEs	3410.18	63.1053
chr17	65123	65614	LINC02091	0.000257569	0.00147864	0.858148	0.487318	0.567872	Lost v3mEs	NA	NA
chr17	233388	236613	C17orf97	7.69598e-07	1.56335e-05	4.22302	2.61532	0.6193	Lost v3mEs	23.7105	24.9474
chr17	266049	266428	LOC105371430	1.58976e-05	0.000159722	1.13148	0.668997	0.59126	Lost v3mEs	0.289474	0.236842
chr17	1040295	1040923	ABR	4.83731e-07	8.53381e-06	0.432236	0.874713	2.02369	Gain v3mEs	3956.92	4364.76
chr17	1106908	1107394	ABR	5.49019e-06	6.76071e-05	0.985552	0.579392	0.587886	Lost v3mEs	3956.92	4364.76
chr17	1386136	1398317	MYO1C	1.32277e-07	4.18325e-06	47.6636	30.3884	0.637561	Lost v3mEs	3165.74	5528
chr17	1962157	1965290	HIC1	1.43816e-07	4.44711e-06	7.6961	4.87742	0.633752	Lost v3mEs	193.526	384.684
chr17	2626497	2628416	LOC105371592	8.94467e-06	0.000100781	4.27049	2.16352	0.506622	Lost v3mEs	4.23684	3.94737
chr17	2658467	2659630	CCDC92B	5.49359e-13	7.64432e-10	1.7321	0.381884	0.220475	Lost v3mEs	NA	NA
chr17	2842790	2844116	LOC101927911	0.000466392	0.00240365	2.09566	1.33142	0.635323	Lost v3mEs	1.07895	1.5
chr17	2878942	2879485	LOC101927911	0.00799945	0.0174028	0.365074	0.568956	1.55847	Gain v3mEs	1.07895	1.5
chr17	3847995	3848567	ATP2A3	5.11103e-06	6.46546e-05	0.582984	0.312802	0.536553	Lost v3mEs	2569.68	6174.47
chr17	3906190	3909042	LINC01975	9.08754e-07	1.78103e-05	6.93514	4.45675	0.642632	Lost v3mEs	NA	NA
chr17	7287190	7288142	TNK1	6.63939e-07	1.38928e-05	1.30162	0.642059	0.493279	Lost v3mEs	311.342	554.395
chr17	7711062	7714038	KDM6B	0.00338477	0.00852202	0.766655	2.2477	2.93183	Gain v3mEs	1407.05	1354.53
chr17	7959288	7959915	ALOX15B	0.0105477	0.0220732	0.566237	0.902801	1.59439	Gain v3mEs	34.4737	38.3684
chr17	7965781	7966516	ALOX15B	0.000669481	0.00323466	0.895747	0.498977	0.557051	Lost v3mEs	34.4737	38.3684
chr17	9142337	9148815	LOC101928266	1.5415e-07	4.68207e-06	11.2567	6.29343	0.559084	Lost v3mEs	0.710526	0.552632
chr17	10746476	10748585	PIRT	0.000115223	0.00078402	7.66874	5.05955	0.659763	Lost v3mEs	5.28947	18.7895
chr17	13340941	13342189	MIR548H3	2.22335e-06	2.51185e-05	0.395711	1.22157	3.08703	Gain v3mEs	0	0
chr17	15545972	15556041	CDRT1	8.60569e-09	6.63922e-07	12.2524	22.713	1.85376	Gain v3mEs	4.60526	1.73684
chr17	16913336	16915783	LINC02090	7.49814e-06	6.23117e-05	3.305	5.93722	1.79644	Gain v3mEs	0.210526	0.473684
chr17	17682515	17688036	SMCR5	3.33372e-05	0.000290838	6.99741	4.60313	0.657834	Lost v3mEs	1.94737	0.5
chr17	18058532	18062392	ALKBH5	5.62167e-07	1.21095e-05	5.49621	3.65088	0.664254	Lost v3mEs	590.342	582.132
chr17	18150106	18151140	FLII	0.0001905	0.00116009	1.51351	1.00434	0.663587	Lost v3mEs	2192.13	3028.55
chr17	21002516	21003009	LINC01563	3.99884e-05	0.000228146	0.262189	0.417175	1.59112	Gain v3mEs	0.578947	0.763158
chr17	21219107	21221262	MAP2K3	4.91073e-06	6.35435e-05	3.27051	2.13397	0.65249	Lost v3mEs	1049.61	1076.66
chr17	25821072	25824496	KSR1	2.0973e-08	1.07779e-06	3.25808	6.07816	1.86557	Gain v3mEs	326.711	500.105
chr17	25885595	25888021	LGALS9	1.42258e-06	1.83862e-05	2.64923	4.43333	1.67344	Gain v3mEs	1608.74	2580.29
chr17	27969254	27971464	CORO6	0.000282127	0.00107387	1.78875	2.9146	1.62941	Gain v3mEs	45.6842	138.553
chr17	28112621	28113773	SSH2	3.51917e-05	0.000206711	0.494584	1.18137	2.38862	Gain v3mEs	418.658	401.342
chr17	28135037	28135613	SSH2	2.30648e-07	5.22903e-06	0.398356	0.882393	2.21509	Gain v3mEs	418.658	401.342
chr17	30132255	30132843	COPRS	0.000362524	0.00131593	1.08722	1.80506	1.66026	Gain v3mEs	290.711	153.947
chr17	30846465	30846670	CDK5R1	0.000149171	0.000956552	0.41505	0.266661	0.64248	Lost v3mEs	55.4474	40.0526
chr17	34091060	34091902	C17orf50	0.000254135	0.00147039	1.45948	0.97543	0.66834	Lost v3mEs	2.65789	11.0526
chr17	34509837	34512515	CCL3L3	0.000156101	0.00098959	5.75012	3.58817	0.624016	Lost v3mEs	NA	NA
chr17	34597945	34599745	TBC1D3H	0.000122724	0.000826974	5.14779	3.23803	0.629013	Lost v3mEs	0	0
chr17	34610718	34613309	CCL3L1	5.10628e-05	0.000408937	4.67191	2.90593	0.622001	Lost v3mEs	NA	NA
chr17	35014365	35014676	MRM1	0.000118831	0.000806599	0.615581	0.338035	0.549132	Lost v3mEs	198.605	124.868
chr17	35078366	35079827	MRM1	3.64319e-08	1.46942e-06	2.39101	1.325	0.554159	Lost v3mEs	198.605	124.868
chr17	35870298	35870981	DUSP14	0.000562318	0.00191351	0.232099	0.51743	2.22935	Gain v3mEs	128.605	31.5
chr17	36570916	36572286	ARHGAP23	1.14606e-06	1.56306e-05	0.934652	2.16765	2.31921	Gain v3mEs	303.5	195.211
chr17	36813397	36813804	EPOP	0.0274924	0.0494806	0.4401	1.58133	3.59311	Gain v3mEs	241.605	24.7895
chr17	39834252	39836128	EIF1	5.07057e-06	4.69709e-05	2.73854	4.23297	1.5457	Gain v3mEs	4083.68	3427.58
chr17	40716705	40717363	MLX	1.81131e-06	2.94789e-05	1.18981	0.75557	0.635037	Lost v3mEs	789.816	1274.32
chr17	41125244	41126274	PTGES3L-AARSD1	0.0068167	0.0152998	0.387839	0.731174	1.88525	Gain v3mEs	0	0
chr17	41639494	41641480	ETV4	1.95956e-07	4.68935e-06	0.508487	1.79899	3.53792	Gain v3mEs	1008.26	31.4737
chr17	41949151	41950157	CD300LG	1.48915e-10	2.96021e-08	2.39121	0.950473	0.397486	Lost v3mEs	0.973684	101.132
chr17	42215840	42216287	C17orf53	9.94839e-07	1.42447e-05	0.33316	0.643715	1.93215	Gain v3mEs	NA	NA
chr17	43047483	43048189	C1QL1	1.32215e-05	0.000139377	0.880265	0.439538	0.499325	Lost v3mEs	22.5	40.1053
chr17	43098598	43099692	DCAKD	7.04569e-07	1.45841e-05	1.96729	1.22951	0.624977	Lost v3mEs	279.737	153.947
chr17	46569892	46570410	HOXB1	1.56166e-06	1.95454e-05	0.553071	0.924081	1.67082	Gain v3mEs	0.631579	0.236842
chr17	47090939	47091953	IGF2BP1	0.0239701	0.044156	0.256822	0.403444	1.57091	Gain v3mEs	69.5526	1.97368
chr17	47112926	47113480	IGF2BP1	8.94758e-05	0.000421221	0.35717	0.819016	2.29307	Gain v3mEs	69.5526	1.97368
chr17	47337277	47338458	FLJ40194	4.28045e-07	7.93034e-06	1.19519	2.29227	1.91792	Gain v3mEs	1.97368	2.42105
chr17	48255246	48255871	HILS1	1.75697e-06	2.09741e-05	1.07653	1.81252	1.68366	Gain v3mEs	NA	NA
chr17	48553394	48554506	RSAD1	2.19987e-10	3.63938e-08	2.63155	1.03793	0.394419	Lost v3mEs	540.368	415.895
chr17	55774575	55777024	CCDC182	0.000320243	0.001194	2.35332	4.20919	1.78862	Gain v3mEs	0.0263158	0
chr17	55937500	55941616	MRPS23	3.72112e-06	3.7204e-05	6.53175	10.5586	1.6165	Gain v3mEs	336.026	98.5263
chr17	56440268	56496336	RNF43	2.3188e-05	0.000147792	61.6578	105.345	1.70855	Gain v3mEs	1097.5	161.316
chr17	58103361	58104460	TBC1D3P1-DHX40P1	9.19052e-07	1.35721e-05	0.887104	1.7422	1.96392	Gain v3mEs	0	0
chr17	58196982	58197883	LOC653653	5.01228e-06	4.6682e-05	0.813022	1.43594	1.76618	Gain v3mEs	0.789474	0.263158
chr17	58419520	58420585	USP32	0.00812162	0.0176167	0.287178	0.746578	2.59971	Gain v3mEs	431.237	304.921
chr17	59326022	59328834	LOC101927855	3.36268e-05	0.000200099	1.92535	3.21496	1.66981	Gain v3mEs	0.5	0.368421
chr17	59473603	59474767	TBX2-AS1	6.74398e-06	8.02073e-05	1.62906	0.939277	0.576577	Lost v3mEs	18	37.8947
chr17	59571711	59573056	TBX4	1.98819e-06	2.30942e-05	0.780979	1.89524	2.42675	Gain v3mEs	5.73684	0.736842
chr17	59750492	59751093	NACA2	1.67425e-06	2.0315e-05	0.232218	0.646682	2.78481	Gain v3mEs	0.131579	0.0526316
chr17	60748971	60749786	LOC105371855	0.00132486	0.00391774	0.413613	0.735068	1.77719	Gain v3mEs	1.07895	0.578947
chr17	62114474	62115128	ICAM2	0.000254963	0.000992396	0.304056	0.947568	3.11643	Gain v3mEs	34.5526	42.4474
chr17	63526901	63536011	AXIN2	0.0168913	0.0329228	6.44586	9.69568	1.50417	Gain v3mEs	2079.13	306.921
chr17	64598329	64599065	MIR634	4.00105e-06	3.90806e-05	0.640022	1.1409	1.78259	Gain v3mEs	0	0
chr17	65524809	65526066	MIR548D2	2.20114e-07	5.07932e-06	1.01098	1.98241	1.96088	Gain v3mEs	0	0
chr17	66755883	66756058	LINC01482	6.68209e-07	1.076e-05	0.340053	0.595278	1.75055	Gain v3mEs	0.815789	0.684211
chr17	68201952	68205404	KCNJ2	5.60044e-06	5.00842e-05	1.48542	4.46899	3.00857	Gain v3mEs	134.737	123.947
chr17	69435603	69437642	CASC17	1.40837e-05	0.000101055	0.622795	1.65938	2.66441	Gain v3mEs	0.105263	0
chr17	70593510	70594052	LINC00673	3.74524e-05	0.000217518	0.418671	0.895916	2.1399	Gain v3mEs	419.5	481.263
chr17	72447478	72451938	CD300A	3.49628e-09	2.62977e-07	8.42634	4.88247	0.579429	Lost v3mEs	103.158	132.789
chr17	73567088	73567951	MYO15B	1.34592e-06	2.32651e-05	2.30043	1.51241	0.657446	Lost v3mEs	7775.03	23424.7
chr17	74635520	74636578	ST6GALNAC1	0.000328017	0.0017993	1.68522	1.09597	0.650344	Lost v3mEs	1864.29	2373.24
chr17	76117208	76119000	TMC6	6.87012e-06	8.13598e-05	3.08287	1.70545	0.553203	Lost v3mEs	1712.08	1317.45
chr17	76136899	76138146	C17orf99	0.00131102	0.0038857	2.872	4.38399	1.52646	Gain v3mEs	9.21053	1.86842
chr17	76587980	76589043	DNAH17	1.30046e-10	9.60294e-08	1.15735	2.72408	2.35373	Gain v3mEs	75.6579	59.8421
chr17	76982641	76983758	LGALS3BP	2.33384e-07	5.26796e-06	1.66382	2.67957	1.61049	Gain v3mEs	7681	9101.45
chr17	77766934	77767470	CBX8	0.000305152	0.00114632	0.378162	0.658174	1.74046	Gain v3mEs	247.5	55.2105
chr17	77774473	77775167	CBX8	1.53779e-05	0.000108149	0.554661	1.24077	2.23699	Gain v3mEs	247.5	55.2105
chr17	77782758	77789442	LINC01977	1.72416e-06	2.0678e-05	4.65642	8.70883	1.87029	Gain v3mEs	NA	NA
chr17	77816915	77819590	CBX4	1.56964e-09	2.62252e-07	3.42305	7.52515	2.19837	Gain v3mEs	776.658	275.737
chr17	77897629	77908065	LINC01979	2.04825e-08	1.06944e-06	8.94305	21.843	2.44245	Gain v3mEs	24.7105	2.28947
chr17	77959550	77968716	TBC1D16	5.6286e-10	1.71143e-07	8.60498	22.6327	2.63019	Gain v3mEs	839.5	351.316
chr17	78973025	78978673	CHMP6	5.89484e-12	2.34362e-09	9.13765	3.55738	0.38931	Lost v3mEs	156.053	229.816
chr17	78991821	78993920	BAIAP2-DT	5.18681e-10	6.27604e-08	5.21027	3.16486	0.607427	Lost v3mEs	235.105	237.658
chr17	79092843	79094093	MIR657	0.000149311	0.000639956	0.751861	1.26688	1.68499	Gain v3mEs	1.05263	1.10526
chr17	79301870	79306106	LINC00482	9.2864e-06	7.35493e-05	8.7407	13.293	1.52082	Gain v3mEs	NA	NA
chr17	79898517	79900173	PYCR1	0.00348091	0.00872591	0.710376	1.24437	1.75171	Gain v3mEs	918.658	179.053
chr17	79949127	79950486	ASPSCR1	0.0051114	0.0120533	1.68658	2.84376	1.68611	Gain v3mEs	1018.08	505.316
chr17	80591578	80596981	WDR45B	2.01126e-08	1.06944e-06	4.22256	10.0346	2.37643	Gain v3mEs	1634.92	886.737
chr17	81005982	81007473	B3GNTL1	7.77108e-09	6.47882e-07	1.4988	4.12502	2.75222	Gain v3mEs	114.605	36.6842
chr18	3230320	3231008	MYOM1	0.000995454	0.00307929	0.258216	0.44056	1.70617	Gain v3mEs	40.5526	190.132
chr18	3281988	3284089	MYL12B	0.000128199	0.000568807	1.28253	2.10375	1.64032	Gain v3mEs	3962.53	4692.58
chr18	3621371	3625449	DLGAP1-AS2	2.35326e-06	2.61592e-05	7.1648	11.0615	1.54387	Gain v3mEs	NA	NA
chr18	3649294	3656045	DLGAP1-AS2	6.10172e-08	2.22039e-06	3.95686	10.1331	2.56089	Gain v3mEs	NA	NA
chr18	3771254	3772288	DLGAP1	9.9491e-09	7.14262e-07	0.757203	1.45486	1.92136	Gain v3mEs	11.1316	5.68421
chr18	6945792	6950977	LOC101927188	1.08905e-07	3.60814e-06	9.38435	4.63114	0.493496	Lost v3mEs	0.184211	0.315789
chr18	10131843	10132367	VAPA	3.75913e-05	0.000217835	0.303245	0.638785	2.1065	Gain v3mEs	1553	2150
chr18	10577961	10579022	LINC01887	7.4855e-05	0.000365714	0.327642	0.946143	2.88774	Gain v3mEs	NA	NA
chr18	12048352	12048825	ANKRD62	0.00167859	0.00479373	0.208398	0.475772	2.283	Gain v3mEs	0.894737	1.10526
chr18	12551773	12553532	SPIRE1	0.000342424	0.0012571	0.302183	1.15329	3.81653	Gain v3mEs	156.974	66.6842
chr18	13176895	13177296	LDLRAD4	0.000878097	0.0027592	0.902644	1.36377	1.51086	Gain v3mEs	194.5	160.895
chr18	14430617	14431694	CXADRP3	0.0015389	0.0063637	1.748	1.08438	0.620355	Lost v3mEs	0.973684	0.289474
chr18	14449431	14450992	CXADRP3	5.11355e-05	0.000408937	2.68082	1.52097	0.567353	Lost v3mEs	0.973684	0.289474
chr18	14999441	15000409	LINC01444	0.00122259	0.00525884	0.543658	0.266823	0.490792	Lost v3mEs	1.44737	0.631579
chr18	19745592	19745950	GATA6-AS1	2.12047e-07	5.80084e-06	2.02975	1.01687	0.500981	Lost v3mEs	154.737	120.447
chr18	20139234	20140525	CTAGE1	3.42162e-05	0.000201899	1.44969	2.36364	1.63044	Gain v3mEs	0.368421	0.289474
chr18	20290827	20291644	LOC101927571	1.36013e-05	9.86049e-05	0.96681	1.46693	1.51729	Gain v3mEs	1.18421	0.447368
chr18	20378242	20378931	LOC101927571	0.0102105	0.021433	0.497505	0.752987	1.51353	Gain v3mEs	1.18421	0.447368
chr18	20817414	20818195	CABLES1	7.02362e-06	8.28251e-05	2.01356	1.34803	0.669478	Lost v3mEs	215.974	241.553
chr18	22240045	22240451	LINC01915	5.01662e-06	6.39554e-05	0.828152	0.52253	0.630959	Lost v3mEs	8.65789	7.60526
chr18	31911119	31911488	NOL4	0.00014603	0.000942925	0.824543	0.450558	0.546434	Lost v3mEs	5.84211	4.05263
chr18	32440066	32440567	DTNA	7.54904e-05	0.000368123	0.313973	0.501778	1.59816	Gain v3mEs	40.8684	47.0526
chr18	36521148	36521371	MIR924	0.00400256	0.00983795	0.216096	0.342896	1.58677	Gain v3mEs	NA	NA
chr18	43407089	43410349	SIGLEC15	0.0184592	0.0354178	2.65393	4.06248	1.53074	Gain v3mEs	17.6579	5.89474
chr18	43414005	43418084	SIGLEC15	0.00881078	0.018874	1.22353	2.58379	2.11174	Gain v3mEs	17.6579	5.89474
chr18	46487531	46488040	SMAD7	5.25612e-06	4.82793e-05	0.397042	0.845872	2.13043	Gain v3mEs	618.632	1158.82
chr18	51779899	51782235	POLI	6.77745e-06	5.72429e-05	0.568942	1.79586	3.15649	Gain v3mEs	129.105	62.5789
chr18	56446502	56448158	LINC01926	2.75574e-06	2.99252e-05	0.635231	1.25654	1.97809	Gain v3mEs	0.473684	0.0263158
chr18	60742324	60742530	BCL2	1.56461e-07	4.68207e-06	0.909567	0.571552	0.628378	Lost v3mEs	146.447	152.553
chr18	60821722	60825831	BCL2	7.74752e-10	8.86033e-08	12.5798	6.33434	0.503532	Lost v3mEs	146.447	152.553
chr18	74799113	74800264	MBP	6.97052e-05	0.000525717	1.63587	1.04546	0.639086	Lost v3mEs	480.211	515.605
chr18	77284104	77285191	LOC284240	3.54637e-08	1.4514e-06	1.32076	0.62781	0.475341	Lost v3mEs	NA	NA
chr19	782445	783613	PTBP1	5.85213e-05	0.000303783	0.812837	1.60095	1.96958	Gain v3mEs	5773.16	3675.5
chr19	947405	963970	WDR18	6.25762e-05	0.000319305	13.1409	21.4089	1.62918	Gain v3mEs	759.579	302.868
chr19	1008778	1009278	GRIN3B	2.78699e-06	4.01875e-05	0.540116	0.286062	0.52963	Lost v3mEs	28.1053	33.5789
chr19	1180702	1184430	SBNO2	4.17432e-07	7.83542e-06	5.20973	10.1534	1.94894	Gain v3mEs	2492.39	2653.82
chr19	1455182	1455757	APC2	0.0245851	0.045128	0.338613	0.54629	1.61332	Gain v3mEs	78.6316	79.7895
chr19	1744817	1751107	ONECUT3	0.00109901	0.0033377	1.47692	6.55573	4.43877	Gain v3mEs	149.895	1.31579
chr19	1837607	1845364	REXO1	8.66321e-13	8.03658e-10	15.6528	6.1611	0.39361	Lost v3mEs	750.316	897.605
chr19	1911921	1912927	ADAT3	2.02408e-06	3.21886e-05	1.24838	0.728032	0.583182	Lost v3mEs	172.868	250.737
chr19	2227851	2231044	MIR1227	2.20576e-06	3.4294e-05	2.90799	1.91267	0.65773	Lost v3mEs	0	0
chr19	2239234	2244718	SF3A2	5.39256e-05	0.00028561	5.26921	8.62115	1.63614	Gain v3mEs	1444.03	896.447
chr19	2488146	2489762	GADD45B	2.20129e-05	0.000204889	2.81976	1.60952	0.570799	Lost v3mEs	466.421	1006.63
chr19	2525196	2525555	GADD45B	0.000920004	0.00286995	0.23278	0.39458	1.69507	Gain v3mEs	466.421	1006.63
chr19	2769667	2773470	SGTA	1.06915e-05	0.000117143	3.09352	2.02891	0.655856	Lost v3mEs	1321.76	900.921
chr19	2887626	2890484	ZNF57	0.00120068	0.00361673	1.11115	2.06017	1.85409	Gain v3mEs	6.52632	5.94737
chr19	3094673	3099788	GNA11	2.88e-07	7.35326e-06	15.1076	9.17804	0.607511	Lost v3mEs	1567.5	4427.63
chr19	3655278	3656771	CACTIN	0.00359714	0.00897808	0.788185	1.27713	1.62034	Gain v3mEs	339.158	249.316
chr19	3950811	3951827	MIR637	0.014578	0.0382749	1.21348	0.811448	0.668693	Lost v3mEs	NA	NA
chr19	4542378	4543284	LRG1	0.000290702	0.00110326	0.542975	1.00507	1.85105	Gain v3mEs	389.342	423.053
chr19	4555895	4557505	SEMA6B	0.00789223	0.0172131	0.78157	1.38528	1.77244	Gain v3mEs	176.763	178.684
chr19	5045760	5051089	KDM4B	1.79879e-06	2.94529e-05	8.57604	5.27502	0.615088	Lost v3mEs	746.342	884.895
chr19	5292885	5293751	PTPRS	0.000179316	0.00111144	0.964149	0.561754	0.582642	Lost v3mEs	105.921	454.132
chr19	7565735	7566342	TEX45	0.00492442	0.0116709	0.339022	0.518452	1.52926	Gain v3mEs	60.6579	8.23684
chr19	7933313	7937612	PRR36	0.000162357	0.000683963	4.27966	6.76616	1.58101	Gain v3mEs	219.105	12.2632
chr19	13109364	13114619	NFIX	0.00132874	0.00563701	5.92072	3.61087	0.60987	Lost v3mEs	1088.29	761.105
chr19	14338656	14339599	ADGRL1	3.24673e-06	3.32983e-05	0.53461	1.07997	2.0201	Gain v3mEs	749.211	480.947
chr19	15305705	15307374	NOTCH3	3.56844e-07	7.14934e-06	1.02652	2.07613	2.02249	Gain v3mEs	620.553	245.553
chr19	17716705	17717202	COLGALT1	6.39407e-05	0.000324347	0.52343	0.868416	1.65909	Gain v3mEs	2043.03	946.921
chr19	17941148	17941552	INSL3	0.00788018	0.0172045	0.301	0.496682	1.65011	Gain v3mEs	7.18421	9.68421
chr19	18397383	18405787	MIR3188	8.66671e-08	3.01493e-06	24.8555	16.3455	0.657621	Lost v3mEs	1.13158	1.10526
chr19	18543635	18546820	ISYNA1	2.43824e-06	3.64818e-05	2.79447	1.65354	0.591718	Lost v3mEs	363.579	188.026
chr19	19215744	19216919	TMEM161A	1.07002e-05	8.20616e-05	0.989047	1.56973	1.58712	Gain v3mEs	660.737	204.789
chr19	21768048	21771412	LOC400682	1.13849e-06	2.05095e-05	4.43824	1.36633	0.307853	Lost v3mEs	NA	NA
chr19	28934230	28938175	LOC102724908	0.0272527	0.0491005	1.30049	2.59312	1.99396	Gain v3mEs	3.36842	0.0789474
chr19	30718296	30718952	ZNF536	1.13425e-06	2.05095e-05	0.799893	0.362882	0.453663	Lost v3mEs	7.71053	20.5263
chr19	34396243	34398106	KCTD15	4.28704e-07	9.94237e-06	3.64533	1.97136	0.540792	Lost v3mEs	319.579	205.158
chr19	35581341	35582492	HPN-AS1	0.0162051	0.0317167	0.359542	0.625776	1.74048	Gain v3mEs	3.57895	0.789474
chr19	38493450	38496256	SIPA1L3	1.48124e-09	2.62252e-07	3.92018	6.92579	1.7667	Gain v3mEs	1198.53	2525.39
chr19	38663501	38665075	SNORD152	0.000421684	0.00149498	0.570847	2.03286	3.56114	Gain v3mEs	NA	NA
chr19	38741521	38747329	PPP1R14A	4.37616e-05	0.000359258	11.1682	6.97608	0.624637	Lost v3mEs	99.9474	379.921
chr19	40653002	40654302	MAP3K10	1.77465e-05	0.000120236	0.779845	1.76625	2.26488	Gain v3mEs	555.763	320.079
chr19	40728456	40732311	CNTD2	8.13618e-05	0.000390755	1.07498	3.9212	3.64768	Gain v3mEs	82.6579	5.05263
chr19	41151777	41152672	NUMBL	6.46022e-06	5.51038e-05	0.782779	1.23166	1.57344	Gain v3mEs	294.658	241.921
chr19	41509094	41510828	CYP2B6	8.28984e-06	6.71633e-05	0.56649	2.59802	4.58617	Gain v3mEs	306.026	106.237
chr19	42027769	42028726	LINC01480	1.46819e-05	0.000151332	1.69322	1.08171	0.638848	Lost v3mEs	18.9474	22.6842
chr19	42210536	42293913	CEACAM6	9.35822e-07	1.37414e-05	93.9917	210.974	2.2446	Gain v3mEs	12127.6	8899.82
chr19	42439688	42445913	LOC100505585	4.37426e-07	1.00608e-05	10.4293	6.38291	0.612015	Lost v3mEs	2804.26	2345.53
chr19	43827435	43835681	PRG1	0.00100577	0.00310749	7.63122	17.3093	2.26822	Gain v3mEs	NA	NA
chr19	44128225	44128667	ZNF428	0.000192048	0.00078474	0.23522	0.5985	2.54443	Gain v3mEs	187.868	128
chr19	44203904	44206325	IRGC	7.41338e-06	6.17065e-05	5.26394	7.91259	1.50317	Gain v3mEs	0.684211	0.289474
chr19	45657124	45657566	NKPD1	0.0016436	0.00471986	0.321678	0.51845	1.61171	Gain v3mEs	21.2105	2.94737
chr19	45905826	45906103	PPP1R13L	3.87231e-06	3.8093e-05	0.515698	0.923384	1.79055	Gain v3mEs	975.368	608.579
chr19	46635217	46638148	IGFL3	5.32102e-06	4.83381e-05	1.94777	4.63238	2.3783	Gain v3mEs	3.05263	0.157895
chr19	46907133	46908383	CCDC8	0.000462132	0.00160968	1.88956	2.8424	1.50426	Gain v3mEs	22.7368	39.3684
chr19	48231107	48234053	EHD2	0.00390294	0.00963434	2.58776	4.17756	1.61435	Gain v3mEs	394.158	640.368
chr19	48899936	48903814	GRIN2D	1.56503e-08	9.08946e-07	3.93768	8.74612	2.22114	Gain v3mEs	711.605	25.6053
chr19	48989635	48994988	CYTH2	0.000299825	0.00113081	2.72382	5.80442	2.13099	Gain v3mEs	1785.32	1211.82
chr19	49004060	49006011	LMTK3	1.42281e-06	1.83862e-05	1.32919	2.83675	2.13418	Gain v3mEs	308.053	58.7632
chr19	49046605	49047383	SULT2B1	3.07472e-09	3.81183e-07	0.438877	1.90979	4.35153	Gain v3mEs	157.658	16.9474
chr19	49071584	49071952	SULT2B1	0.000264477	0.00102097	0.324012	0.61598	1.9011	Gain v3mEs	157.658	16.9474
chr19	49228070	49229032	MAMSTR	1.8843e-08	1.04731e-06	0.919974	1.94549	2.11473	Gain v3mEs	30.5263	17.6842
chr19	49283993	49285776	FGF21	5.29374e-07	9.0908e-06	1.41454	2.38258	1.68435	Gain v3mEs	0.815789	0.0263158
chr19	49394841	49395920	TULP2	0.00858381	0.0184566	0.669195	1.00804	1.50634	Gain v3mEs	2.52632	2.68421
chr19	49636225	49637291	PPFIA3	9.887e-06	0.000109624	1.52664	0.898053	0.588254	Lost v3mEs	584.263	286.026
chr19	49666863	49674568	TRPM4	7.95933e-10	8.86033e-08	16.5386	8.85375	0.535338	Lost v3mEs	3912.29	6962.58
chr19	49842298	49844249	CD37	3.49933e-08	1.4514e-06	2.94969	1.77281	0.601016	Lost v3mEs	158.105	420.605
chr19	51161003	51162262	C19orf81	0.00163588	0.00470031	0.414142	0.978568	2.36288	Gain v3mEs	9.21053	1.36842
chr19	52104038	52105713	LINC01530	2.22719e-09	1.93696e-07	2.02742	0.711898	0.351136	Lost v3mEs	NA	NA
chr19	54392699	54393248	PRKCG	0.00041363	0.00147046	0.322507	0.851442	2.64007	Gain v3mEs	93.3158	7.52632
chr19	54482680	54484114	MIR935	4.12592e-05	0.000233336	0.457123	1.9067	4.17109	Gain v3mEs	NA	NA
chr19	54599473	54600597	OSCAR	0.00326065	0.00827408	1.12041	1.68271	1.50186	Gain v3mEs	53.4474	23.7895
chr19	54603340	54604086	OSCAR	6.65723e-05	0.000334089	0.47292	0.907602	1.91915	Gain v3mEs	53.4474	23.7895
chr19	54726002	54727373	LILRB3	0.000147816	0.00063513	0.663098	1.47157	2.21923	Gain v3mEs	17.1579	11.6842
chr19	55018543	55021173	LAIR2	0.0150142	0.0297236	1.01378	1.8579	1.83265	Gain v3mEs	5.34211	1.39474
chr19	55831844	55835128	TMEM150B	4.89178e-05	0.000265444	4.19394	7.51393	1.79161	Gain v3mEs	423.526	876.605
chr19	56028557	56030302	SBK2	1.25317e-07	4.0553e-06	4.26873	2.6377	0.617913	Lost v3mEs	0.157895	0.184211
chr19	56060584	56061828	SBK3	5.56233e-05	0.000292489	1.07438	2.27023	2.11306	Gain v3mEs	1.10526	2.44737
chr19	56616891	56620697	ZNF787	2.38022e-06	3.62258e-05	8.03429	4.93795	0.614609	Lost v3mEs	1140.84	1024.05
chr19	58162220	58163589	ZSCAN4	0.00726364	0.0160933	0.271728	0.751158	2.76437	Gain v3mEs	2	0.447368
chr19	58415182	58416656	ZNF417	0.00133492	0.00393702	0.331273	0.734185	2.21625	Gain v3mEs	109.868	65.6316
chr19	58521221	58521642	ZNF606	0.000682416	0.00328007	0.399073	0.227843	0.570932	Lost v3mEs	72.3158	67.1053
chr19	58858469	58859306	A1BG-AS1	1.09697e-05	0.000119663	1.24015	0.683606	0.551227	Lost v3mEs	3.13158	5.68421
chr2	3371880	3373934	EIPR1	2.98514e-07	6.29804e-06	0.361646	2.14371	5.92766	Gain v3mEs	349.974	206.605
chr2	9373703	9377192	ASAP2	2.25831e-05	0.000144791	3.3069	5.47611	1.65596	Gain v3mEs	467.789	740.342
chr2	9938015	9942228	TAF1B	4.92806e-07	8.60665e-06	5.23863	9.99935	1.90877	Gain v3mEs	91.3158	31.5263
chr2	10151619	10153405	LOC101929882	4.50339e-05	0.000248814	0.969839	2.02577	2.08877	Gain v3mEs	NA	NA
chr2	10154745	10156427	LOC101929882	8.13319e-06	6.62054e-05	0.613942	1.73023	2.81823	Gain v3mEs	NA	NA
chr2	10571870	10573669	SNORA80B	8.82275e-06	9.98119e-05	4.34132	2.70455	0.622978	Lost v3mEs	4.42105	1.13158
chr2	11309444	11309923	SLC66A3	0.00104355	0.00319936	0.225482	0.526726	2.336	Gain v3mEs	167.816	136.158
chr2	11969309	11971429	MIR4262	2.10596e-08	1.07779e-06	2.10044	3.79183	1.80526	Gain v3mEs	0	0
chr2	13671460	13674169	LOC100506474	0.00554815	0.012924	0.21948	1.29291	5.89081	Gain v3mEs	1.26316	1.07895
chr2	16152550	16154481	GACAT3	0.00078081	0.00250839	1.51154	2.60121	1.7209	Gain v3mEs	1.42105	0.657895
chr2	19561363	19561679	OSR1	1.16836e-06	2.07109e-05	0.512468	0.250305	0.48843	Lost v3mEs	30.7368	120.789
chr2	20306303	20311751	LAPTM4A	0.000796017	0.00254932	5.20697	7.90229	1.51764	Gain v3mEs	2238.13	1739.97
chr2	20710066	20710382	LOC107985856	0.000394591	0.00141094	0.232613	0.443128	1.90501	Gain v3mEs	NA	NA
chr2	23603829	23604057	KLHL29	0.000136671	0.000596668	0.204283	0.471081	2.30602	Gain v3mEs	180.289	83.1842
chr2	25028241	25030081	CENPO	0.00185847	0.00520956	0.776072	1.65853	2.13708	Gain v3mEs	120.368	45.1316
chr2	25438223	25439249	LINC01381	2.35586e-05	0.000217098	1.45735	0.968243	0.664384	Lost v3mEs	0.0263158	0.131579
chr2	26407381	26409024	GAREM2	4.45263e-06	5.87282e-05	2.05977	1.27794	0.62043	Lost v3mEs	66.5526	103.316
chr2	26635034	26635876	DRC1	7.34874e-07	1.1581e-05	0.324366	0.753041	2.32158	Gain v3mEs	3.84211	0.657895
chr2	27526003	27526365	UCN	2.24115e-05	0.000144266	0.277855	0.50013	1.79997	Gain v3mEs	41.0789	15.1842
chr2	27957966	27961712	LOC105374378	1.39653e-08	8.6972e-07	4.75139	7.9611	1.67553	Gain v3mEs	NA	NA
chr2	27974487	27977092	MRPL33	4.14297e-08	1.69235e-06	1.49111	5.32528	3.57135	Gain v3mEs	189.711	98.3158
chr2	27988420	27989211	MRPL33	6.19856e-06	5.36082e-05	0.92505	1.65495	1.78904	Gain v3mEs	189.711	98.3158
chr2	31719262	31719629	XDH	0.0168103	0.0327773	0.378295	0.568818	1.50363	Gain v3mEs	691.895	2098.89
chr2	32516240	32516726	YIPF4	0.0131968	0.0266775	0.28	0.449058	1.60378	Gain v3mEs	774.158	605.921
chr2	40465009	40465808	SLC8A1	5.27243e-06	4.82793e-05	0.459842	0.919813	2.00028	Gain v3mEs	80.7632	68.1316
chr2	42369025	42369802	EML4	1.62354e-09	2.62252e-07	0.792727	1.48107	1.86833	Gain v3mEs	1242.89	547.684
chr2	44471471	44473370	SLC3A1	0.00298356	0.00768043	1.94541	2.94865	1.5157	Gain v3mEs	10.8421	14.1053
chr2	47333354	47336562	STPG4	2.08849e-05	0.000136478	1.68752	4.52449	2.68115	Gain v3mEs	12.7368	1.39474
chr2	47445626	47446022	CALM2	0.000178214	0.00110955	1.5245	0.997761	0.654485	Lost v3mEs	3728.37	2902.13
chr2	48337181	48342489	FOXN2	1.7926e-09	2.80786e-07	5.20981	10.0915	1.93703	Gain v3mEs	231.368	82.4474
chr2	49397209	49399001	FSHR	1.85854e-05	0.000124441	0.350833	1.75192	4.9936	Gain v3mEs	0.0526316	0.0789474
chr2	58339127	58346765	VRK2	3.75272e-05	0.000217708	2.72886	11.0073	4.03365	Gain v3mEs	152.368	69.3947
chr2	60439115	60441578	MIR4432HG	3.79376e-06	3.77114e-05	2.96549	6.15119	2.07426	Gain v3mEs	0.947368	2.28947
chr2	62796399	62798523	TMEM17	1.63162e-05	0.000113206	0.708761	2.09326	2.9534	Gain v3mEs	17.3421	7.18421
chr2	64304860	64306335	VPS54	0.00310246	0.00794774	0.864457	1.84682	2.13639	Gain v3mEs	402.605	218.211
chr2	66802850	66805513	LINC01798	0.0164779	0.0321777	2.95317	4.52929	1.53371	Gain v3mEs	1.26316	3.44737
chr2	70024576	70026422	GMCL1	5.98072e-08	2.2078e-06	2.54297	4.29532	1.6891	Gain v3mEs	353.842	275.658
chr2	74670943	74671444	RTKN	4.36597e-05	0.000243449	0.376569	0.77327	2.05346	Gain v3mEs	1377.26	355.684
chr2	85150648	85154749	TMSB10	2.16434e-05	0.000140546	5.53258	8.78197	1.58732	Gain v3mEs	12547.2	6242.79
chr2	85171263	85175205	KCMF1	3.31397e-06	3.38536e-05	6.12864	10.2166	1.66702	Gain v3mEs	899.263	775.184
chr2	86190394	86191715	ST3GAL5-AS1	2.36784e-05	0.000150176	0.394674	1.26924	3.21593	Gain v3mEs	NA	NA
chr2	86930433	86932870	RMND5A	9.91833e-05	0.000459374	3.27412	5.07377	1.54966	Gain v3mEs	1064.03	1079.89
chr2	96347572	96349083	TRIM43	5.78896e-05	0.000302197	1.05375	1.8015	1.70961	Gain v3mEs	0	0
chr2	97150891	97153400	NEURL3	0.000165919	0.000693879	4.41634	6.68811	1.5144	Gain v3mEs	46	73.6316
chr2	98333209	98334006	ZAP70	1.30756e-07	4.1827e-06	1.17324	0.649317	0.553437	Lost v3mEs	178.526	377.474
chr2	101848722	101851663	CNOT11	2.16897e-06	2.4804e-05	1.29819	2.867	2.20847	Gain v3mEs	957.605	642.895
chr2	101943858	101947964	MIR5696	7.94212e-07	1.23054e-05	5.50547	9.62611	1.74846	Gain v3mEs	0.0526316	0.184211
chr2	101957925	101958735	MIR5696	0.000167663	0.000699474	0.239268	0.536125	2.24069	Gain v3mEs	0.0526316	0.184211
chr2	102135139	102135492	RFX8	1.03074e-06	1.45969e-05	0.256435	0.668199	2.60573	Gain v3mEs	11.0789	0.973684
chr2	102601269	102605029	LINC01127	9.17431e-09	5.47743e-07	7.54847	3.60997	0.478239	Lost v3mEs	NA	NA
chr2	102622965	102623213	IL1R2	0.00257447	0.0067999	0.226027	0.351603	1.55558	Gain v3mEs	218.579	274.526
chr2	106886227	106886709	UXS1	2.08619e-07	5.80084e-06	0.501946	0.301055	0.599776	Lost v3mEs	456.079	236.947
chr2	109147678	109148128	GCC2-AS1	0.00751545	0.0165519	0.353723	0.564219	1.59509	Gain v3mEs	4.21053	1.60526
chr2	112459577	112460977	MIR4771-2	6.20407e-06	5.36082e-05	1.3476	2.79779	2.07613	Gain v3mEs	0.526316	0.210526
chr2	114081655	114083475	PAX8	1.6732e-06	2.0315e-05	1.54852	3.71815	2.40109	Gain v3mEs	97.5263	97.1842
chr2	118479252	118481209	DDX18	0.0121023	0.0248143	0.244182	0.624035	2.55561	Gain v3mEs	1072	287.763
chr2	118899841	118900906	THORLNC	1.39187e-08	8.6972e-07	0.38258	1.31346	3.43317	Gain v3mEs	2.36842	0.473684
chr2	120595270	120596086	PTPN4	0.000464655	0.00161411	0.367025	0.585883	1.5963	Gain v3mEs	227.605	86.4737
chr2	120973220	120974605	TMEM185B	6.11298e-06	5.31953e-05	0.328326	1.37265	4.18076	Gain v3mEs	562.842	227.842
chr2	121199880	121200964	LINC01101	2.02346e-05	0.000133409	0.462185	1.09401	2.36703	Gain v3mEs	0	0
chr2	128989383	128991191	HS6ST1	1.26618e-05	0.000134496	4.16929	2.66925	0.640217	Lost v3mEs	522.132	901.816
chr2	133103687	133105713	FAM201B	0.000237975	0.00093972	3.53661	5.62121	1.58944	Gain v3mEs	NA	NA
chr2	135119627	135123032	MGAT5	3.31278e-05	0.000198192	1.37677	3.9407	2.86228	Gain v3mEs	1599.74	999.868
chr2	136783055	136783498	DARS	0.0022944	0.00620358	0.221711	0.499189	2.25153	Gain v3mEs	NA	NA
chr2	157749304	157749608	GALNT5	0.000813961	0.00259394	0.241784	0.390877	1.61664	Gain v3mEs	936.289	741.868
chr2	159579953	159581438	PKP4-AS1	2.38677e-07	5.34078e-06	0.81172	2.2899	2.82105	Gain v3mEs	12.8158	4.97368
chr2	160371464	160375165	LOC643072	1.10662e-06	1.53184e-05	1.95692	3.39482	1.73478	Gain v3mEs	NA	NA
chr2	161037122	161038628	ITGB6	7.97783e-07	1.23097e-05	1.76252	3.46496	1.96591	Gain v3mEs	301.237	298.211
chr2	161826496	161826866	TANK	3.20004e-05	0.000193011	0.442246	0.694297	1.56993	Gain v3mEs	409.053	293.632
chr2	162095191	162096118	LINC01806	0.000235759	0.00139008	1.18765	0.786792	0.66248	Lost v3mEs	21.9474	10
chr2	163568173	163569656	LOC101929570	3.16262e-05	0.000191199	0.762574	1.68583	2.21071	Gain v3mEs	NA	NA
chr2	168148817	168151131	XIRP2	7.62313e-08	2.71989e-06	3.95306	1.90839	0.482762	Lost v3mEs	0.315789	0.0789474
chr2	171544587	171548979	LINC01124	0.000123974	0.000553867	0.612498	2.02462	3.3055	Gain v3mEs	26.9474	4.28947
chr2	171550123	171553646	LINC01124	0.000844936	0.00267943	0.665619	1.86794	2.80632	Gain v3mEs	26.9474	4.28947
chr2	171567994	171568766	LINC01124	8.59468e-06	6.94154e-05	0.218903	0.663059	3.02901	Gain v3mEs	26.9474	4.28947
chr2	173094727	173100866	DLX2-DT	0.000711186	0.00232993	6.06024	9.17296	1.51363	Gain v3mEs	0.473684	0.0789474
chr2	173179699	173180404	ITGA6	0.00489733	0.0116281	0.294988	0.64197	2.17626	Gain v3mEs	3471.47	1465.08
chr2	174313661	174314000	CDCA7	6.23896e-08	2.22039e-06	0.40671	0.780956	1.92018	Gain v3mEs	1769.82	159.816
chr2	174327625	174327994	CDCA7	6.98546e-05	0.00034786	0.260499	0.727139	2.79133	Gain v3mEs	1769.82	159.816
chr2	174397607	174398374	CDCA7	9.72056e-07	1.40351e-05	0.760449	1.4456	1.90098	Gain v3mEs	1769.82	159.816
chr2	174915934	174918920	LINC01960	3.80988e-09	4.37628e-07	1.52109	5.31408	3.4936	Gain v3mEs	0.657895	1.23684
chr2	176458904	176459773	LNPK	0.00030511	0.00114632	0.303978	0.701872	2.30895	Gain v3mEs	403.816	255.632
chr2	176976207	176977905	HOXD10	0.00812801	0.023861	1.40444	0.82104	0.584603	Lost v3mEs	181.553	187.711
chr2	191198529	191200703	INPP1	9.97085e-06	7.73618e-05	1.3039	2.53084	1.94097	Gain v3mEs	524.368	498.947
chr2	191243004	191243609	MFSD6	0.00520447	0.0122504	0.245414	0.430772	1.75529	Gain v3mEs	792.105	639.763
chr2	191624369	191625374	NAB1	0.000339778	0.00125296	0.356459	0.677604	1.90093	Gain v3mEs	558.211	196.421
chr2	196397555	196397893	SLC39A10	4.51033e-05	0.000248814	0.404176	0.636138	1.57391	Gain v3mEs	368	76.2895
chr2	198557930	198558597	MARS2	2.3877e-05	0.00015125	0.24654	0.629449	2.55313	Gain v3mEs	240.395	65.7368
chr2	199236187	199238012	LINC01923	9.20848e-06	7.33415e-05	0.461325	2.26484	4.90943	Gain v3mEs	NA	NA
chr2	200338765	200343029	SATB2	7.45584e-14	2.07496e-10	8.86621	2.45938	0.277388	Lost v3mEs	1222.18	1304.45
chr2	201731409	201732186	CLK1	0.000130958	0.000578566	0.502798	0.839667	1.66999	Gain v3mEs	1354.16	803.421
chr2	216979732	216980301	XRCC5	1.24577e-08	8.36283e-07	1.51988	2.31491	1.52308	Gain v3mEs	2735.34	1234.08
chr2	217500123	217501402	IGFBP2	0.000914447	0.00285779	1.48276	3.1738	2.14047	Gain v3mEs	2396.95	670.632
chr2	218815002	218822233	TNS1	0.0126031	0.0339868	7.62391	4.60004	0.60337	Lost v3mEs	835.974	2059.11
chr2	219748405	219748744	WNT10A	0.000107581	0.000748495	0.57341	0.358488	0.625186	Lost v3mEs	66.5789	41.7895
chr2	219861056	219863389	CRYBA2	3.32626e-05	0.000290838	3.40491	2.18135	0.640649	Lost v3mEs	14.2105	43.2368
chr2	220549508	220553260	SLC4A3	1.37055e-07	3.67692e-06	1.45931	4.68159	3.20808	Gain v3mEs	84.9474	28.4737
chr2	223573783	223574265	MOGAT1	2.99614e-09	3.81183e-07	0.494473	1.26326	2.55476	Gain v3mEs	1.71053	0.657895
chr2	225306830	225307559	FAM124B	0.00105848	0.00323743	0.522677	0.885754	1.69465	Gain v3mEs	8.10526	5.52632
chr2	226895732	226896847	LOC646736	0.00364089	0.0090785	0.470925	0.752148	1.59717	Gain v3mEs	NA	NA
chr2	228466141	228467155	LOC729968	0.00104849	0.00321258	0.586665	1.02483	1.74687	Gain v3mEs	NA	NA
chr2	231206481	231208336	SP140L	0.00164539	0.00472238	0.354171	1.05716	2.98488	Gain v3mEs	414.579	441.5
chr2	231729218	231746288	ITM2C	3.8138e-10	5.05419e-08	63.3376	27.6964	0.437282	Lost v3mEs	10809.7	34677.5
chr2	231833616	231834536	SPATA3-AS1	0.00231397	0.00624592	0.74107	1.18407	1.59779	Gain v3mEs	7.44737	1.42105
chr2	232256655	232271029	B3GNT7	3.08424e-08	1.30052e-06	32.8245	13.6606	0.416173	Lost v3mEs	1227.82	3071.71
chr2	232273568	232280335	B3GNT7	2.1731e-09	1.93696e-07	12.5375	5.91505	0.471787	Lost v3mEs	1227.82	3071.71
chr2	232484911	232487466	TEX44	7.13204e-08	2.47419e-06	2.55495	5.79892	2.26968	Gain v3mEs	0.131579	0.0263158
chr2	235796639	235797474	SH3BP4	1.46996e-06	1.88281e-05	0.727914	1.25375	1.72238	Gain v3mEs	889.658	252.526
chr2	236171741	236173012	AGAP1	4.49202e-06	4.26042e-05	1.07588	1.88311	1.7503	Gain v3mEs	733.474	661.658
chr2	238831538	238832402	UBE2F	0.000270799	0.00104304	0.705667	1.22467	1.73547	Gain v3mEs	109.158	67.3684
chr2	240164936	240170476	MGC16025	0.000800283	0.00255982	5.54596	8.60201	1.55104	Gain v3mEs	NA	NA
chr2	240268415	240271680	MIR2467	1.75885e-05	0.00017175	8.09667	5.01281	0.61912	Lost v3mEs	0.184211	0.0789474
chr2	240386692	240387316	HDAC4-AS1	1.72496e-05	0.000117474	0.528971	0.955362	1.80608	Gain v3mEs	12.5263	14.5
chr2	241976179	241976811	SNED1	0.00121298	0.00522559	0.596603	0.379562	0.636205	Lost v3mEs	123.711	212.184
chr2	242049769	242051061	MTERF4	1.13224e-06	2.05095e-05	1.69359	0.90235	0.532802	Lost v3mEs	284.684	194.474
chr2	242733529	242738117	NEU4	1.08874e-07	3.60814e-06	13.4244	6.71986	0.500572	Lost v3mEs	288	757.184
chr2	242741612	242744887	NEU4	1.23642e-08	6.86844e-07	3.15694	1.66003	0.525834	Lost v3mEs	288	757.184
chr20	2785809	2790610	CPXM1	0.0198824	0.0376868	1.61013	2.73095	1.69611	Gain v3mEs	136.711	121.579
chr20	3148272	3149935	LZTS3	3.81047e-07	7.43682e-06	1.21287	2.57811	2.12563	Gain v3mEs	898.816	151.789
chr20	4114972	4116970	SMOX	1.464e-11	1.51348e-08	1.02294	4.0158	3.92576	Gain v3mEs	357.184	85.4211
chr20	4142515	4143017	SMOX	1.60335e-05	0.000111544	0.963541	1.57179	1.63127	Gain v3mEs	357.184	85.4211
chr20	4146428	4153280	SMOX	6.94476e-06	5.84649e-05	3.8403	7.88175	2.05238	Gain v3mEs	357.184	85.4211
chr20	4201790	4202905	ADRA1D	0.000166764	0.000696288	0.651457	1.12096	1.7207	Gain v3mEs	5.07895	9
chr20	4850543	4851063	RASSF2	0.000923099	0.00287786	0.427782	0.702477	1.64214	Gain v3mEs	172.632	211.026
chr20	8581063	8582616	RNU105B	2.15008e-08	1.079e-06	0.680145	2.14506	3.15383	Gain v3mEs	0.0789474	0.0263158
chr20	9304328	9317526	PLCB4	0.000183438	0.000756133	12.3457	24.8518	2.01299	Gain v3mEs	1471.84	212.079
chr20	10578805	10580311	MIR6870	3.55831e-07	7.14934e-06	1.45366	2.94924	2.02883	Gain v3mEs	NA	NA
chr20	11435627	11435961	LOC339593	6.77677e-05	0.000339101	0.260114	0.697254	2.68057	Gain v3mEs	NA	NA
chr20	11667849	11668345	LINC00687	1.63827e-05	0.000113363	0.316356	0.639682	2.02204	Gain v3mEs	0.289474	0.0526316
chr20	14447402	14448494	MACROD2-IT1	2.22715e-06	2.51185e-05	0.692525	1.53334	2.21412	Gain v3mEs	0.263158	0.0789474
chr20	16507708	16512245	KIF16B	0.00010273	0.000473696	6.27338	10.8729	1.73317	Gain v3mEs	743.711	1049.34
chr20	19913578	19920618	RIN2	5.76431e-05	0.000301882	10.6988	19.3929	1.81262	Gain v3mEs	637.211	661.211
chr20	19953940	19959274	NAA20	3.95588e-06	3.87272e-05	6.82927	13.5229	1.98013	Gain v3mEs	673.579	205.868
chr20	22470176	22472701	LOC284788	5.93802e-05	0.000306018	3.28049	5.52463	1.68409	Gain v3mEs	0.342105	0.0263158
chr20	22492367	22493954	LINC00261	7.80129e-07	1.21827e-05	1.71596	4.00222	2.33235	Gain v3mEs	467.211	146.789
chr20	22633337	22633804	LINC01747	0.00322069	0.00819682	0.329846	0.534627	1.62084	Gain v3mEs	NA	NA
chr20	23569448	23570348	CST9	6.66034e-07	1.07585e-05	0.403051	1.43028	3.54863	Gain v3mEs	0.157895	0.0789474
chr20	24880880	24882054	CST7	1.27928e-08	8.47373e-07	0.240115	1.5563	6.48149	Gain v3mEs	53.2368	57.7632
chr20	24910506	24912086	CST7	4.15952e-07	7.83542e-06	2.60183	4.73699	1.82064	Gain v3mEs	53.2368	57.7632
chr20	25288111	25293276	PYGB	2.3553e-07	5.29327e-06	11.716	17.8288	1.52175	Gain v3mEs	7375.79	8035.08
chr20	25377981	25380148	ABHD12	2.2149e-05	0.000142932	2.4521	4.43761	1.80972	Gain v3mEs	1634.58	1452.58
chr20	29523106	29526275	LINC01597	0.00684269	0.0153382	4.04443	6.6617	1.64713	Gain v3mEs	NA	NA
chr20	30449119	30449870	DUSP15	8.20037e-06	6.65427e-05	0.563877	1.22881	2.17921	Gain v3mEs	48.8421	15.2368
chr20	30606221	30606766	CCM2L	0.000138313	0.000602307	0.379329	0.73714	1.94327	Gain v3mEs	13.7105	19.0526
chr20	32241083	32243389	C20orf144	9.3902e-07	1.37414e-05	2.51812	5.21694	2.07176	Gain v3mEs	9.21053	3.15789
chr20	33130279	33132623	MAP1LC3A	0.026091	0.0472877	1.55545	2.74202	1.76285	Gain v3mEs	645.632	551.5
chr20	33761430	33763031	PROCR	8.38065e-07	1.27037e-05	1.10235	2.63315	2.38867	Gain v3mEs	241.368	118.421
chr20	34146334	34149164	ERGIC3	0.000332904	0.00123442	1.3923	5.00669	3.59598	Gain v3mEs	3381.03	2006.37
chr20	34189276	34190105	FER1L4	2.68431e-07	6.98173e-06	1.2213	0.669847	0.548469	Lost v3mEs	1181.92	242.184
chr20	36034812	36035040	SRC	1.88014e-08	1.04731e-06	0.240072	0.473781	1.97349	Gain v3mEs	2468.26	2639.34
chr20	36582099	36583342	VSTM2L	0.0108497	0.0226046	0.271741	0.731332	2.69129	Gain v3mEs	72.3158	29.7895
chr20	36778908	36782447	TGM2	1.34408e-06	1.77687e-05	3.16633	7.5631	2.3886	Gain v3mEs	1255.13	725.737
chr20	36971725	36972392	LBP	0.0032049	0.00816467	0.716385	1.149	1.60388	Gain v3mEs	3.23684	7.42105
chr20	39861019	39861718	MIR6871	1.52712e-08	8.9701e-07	0.569199	1.12588	1.97801	Gain v3mEs	NA	NA
chr20	42978094	42986237	HNF4A	7.04277e-05	0.000349367	16.9851	32.4821	1.91239	Gain v3mEs	3454.95	5378.76
chr20	43767052	43767911	WFDC12	0.000618861	0.00207991	0.930525	1.62481	1.74613	Gain v3mEs	1.39474	1.34211
chr20	44280329	44280897	WFDC11	5.7055e-06	5.06731e-05	0.219215	0.76256	3.47859	Gain v3mEs	0.210526	0
chr20	45824986	45825411	MIR3616	1.21343e-09	2.59664e-07	0.203722	0.542731	2.66408	Gain v3mEs	0.236842	0.0263158
chr20	46012749	46013381	LINC01754	8.28682e-07	1.26058e-05	0.550451	0.90052	1.63597	Gain v3mEs	NA	NA
chr20	46061524	46061916	LINC01754	5.48005e-06	4.91778e-05	0.272528	1.22859	4.50814	Gain v3mEs	NA	NA
chr20	46600613	46602725	LINC01523	2.40613e-08	1.13538e-06	0.814162	3.16183	3.88354	Gain v3mEs	NA	NA
chr20	48289698	48296250	B4GALT5	7.23996e-08	2.49489e-06	11.2305	19.6468	1.74942	Gain v3mEs	1249.11	1332.45
chr20	48670464	48671058	TRERNA1	3.4997e-06	3.53319e-05	0.379486	0.881511	2.32291	Gain v3mEs	NA	NA
chr20	48695607	48696211	UBE2V1	5.27964e-06	4.82793e-05	0.274312	0.6249	2.27806	Gain v3mEs	67.1316	26.5526
chr20	48702347	48702834	UBE2V1	2.95251e-10	1.17396e-07	0.976955	2.09335	2.14273	Gain v3mEs	67.1316	26.5526
chr20	48994851	49009342	LINC01271	5.90633e-05	0.000304993	23.3672	40.3563	1.72705	Gain v3mEs	1.02632	0.0526316
chr20	49377159	49380814	PARD6B	4.29733e-07	7.93318e-06	3.38929	8.22043	2.42541	Gain v3mEs	211.842	137.316
chr20	49451038	49451879	BCAS4	0.000109565	0.000500302	0.263995	0.871802	3.30234	Gain v3mEs	90	61.7895
chr20	50375049	50379626	ATP9A	5.98728e-06	5.2606e-05	7.98867	18.6033	2.32872	Gain v3mEs	2115.63	1590.55
chr20	50549954	50552224	LINC01429	4.73054e-06	4.45395e-05	0.348797	3.3949	9.73315	Gain v3mEs	1.10526	0.289474
chr20	52119949	52120839	LOC101927770	0.0045826	0.0110021	0.769159	1.43587	1.86681	Gain v3mEs	NA	NA
chr20	52293666	52295499	LOC105372672	2.59882e-05	0.000162434	1.51116	3.70227	2.44996	Gain v3mEs	0.0526316	0.0526316
chr20	52352209	52358344	LOC105372672	1.38751e-06	1.81113e-05	7.13872	15.5705	2.18113	Gain v3mEs	0.0526316	0.0526316
chr20	52401200	52404338	SUMO1P1	3.34218e-05	0.00019972	5.25434	11.1692	2.12571	Gain v3mEs	NA	NA
chr20	52480163	52484931	SUMO1P1	0.000289776	0.00110055	12.6256	20.2778	1.60608	Gain v3mEs	NA	NA
chr20	52514590	52516607	SUMO1P1	1.13946e-06	1.55817e-05	2.70358	4.34107	1.60568	Gain v3mEs	NA	NA
chr20	52748303	52750832	CYP24A1	1.465e-07	3.82455e-06	1.64658	6.27193	3.80907	Gain v3mEs	19.3947	1.07895
chr20	55383360	55383999	TFAP2C	0.00254361	0.00673907	0.780376	1.40917	1.80576	Gain v3mEs	67.2105	27.3158
chr20	56258976	56287035	PMEPA1	6.98772e-07	1.11259e-05	25.903	63.1111	2.43644	Gain v3mEs	1850.68	704.816
chr20	56293903	56294104	PMEPA1	1.53782e-05	0.000108149	0.32516	0.566401	1.74191	Gain v3mEs	1850.68	704.816
chr20	56323089	56324637	PMEPA1	4.32221e-07	7.93522e-06	1.3564	3.07643	2.26808	Gain v3mEs	1850.68	704.816
chr20	56705678	56706740	C20orf85	3.36402e-05	0.000200099	0.429725	2.43881	5.67527	Gain v3mEs	2.65789	0.0263158
chr20	56754230	56754969	C20orf85	1.88392e-06	2.21822e-05	0.425816	0.955672	2.24433	Gain v3mEs	2.65789	0.0263158
chr20	56812073	56812922	ANKRD60	1.32523e-07	3.66315e-06	0.273753	0.683221	2.49576	Gain v3mEs	0	0.0263158
chr20	61003342	61005873	RBBP8NL	0.000164169	0.000688173	1.74356	3.96944	2.27662	Gain v3mEs	273	138.711
chr20	61200108	61203957	MIR133A2	4.15712e-05	0.000233821	2.42977	4.61091	1.89768	Gain v3mEs	NA	NA
chr20	61342809	61343212	NTSR1	0.00423992	0.0103038	0.249718	0.485885	1.94574	Gain v3mEs	40.4211	30.9737
chr20	62161296	62162038	PTK6	0.000211355	0.00127304	0.904283	0.586697	0.648798	Lost v3mEs	1395.68	2600.13
chr20	62165632	62166565	PTK6	0.000274702	0.00153822	4.0851	2.42847	0.594469	Lost v3mEs	1395.68	2600.13
chr20	62315470	62324925	TNFRSF6B	0.000164315	0.000688173	16.306	25.2438	1.54812	Gain v3mEs	0	0
chr21	18826959	18828138	LINC01549	0.000217158	0.000874215	0.484674	0.878225	1.81199	Gain v3mEs	NA	NA
chr21	27369765	27372622	APP	2.06821e-05	0.000135668	2.48605	4.38047	1.76202	Gain v3mEs	9599.45	8241.92
chr21	30470590	30473222	MAP3K7CL	3.53709e-05	0.000207528	0.765328	1.89144	2.47141	Gain v3mEs	56.2895	27.9211
chr21	30554347	30554543	LINC00189	5.04252e-08	1.9538e-06	0.679348	1.12041	1.64925	Gain v3mEs	0.868421	0.578947
chr21	36398941	36399975	RUNX1-IT1	7.89347e-08	2.59255e-06	1.46756	2.58334	1.7603	Gain v3mEs	NA	NA
chr21	36577149	36578111	RUNX1	5.59016e-08	2.12467e-06	1.15165	2.27246	1.97322	Gain v3mEs	973.395	237.526
chr21	36628602	36629858	RUNX1	1.51707e-09	2.62252e-07	1.1797	2.77208	2.34981	Gain v3mEs	973.395	237.526
chr21	37801175	37803717	CLDN14	1.07261e-07	3.11478e-06	0.949654	3.461	3.64449	Gain v3mEs	10.2105	1.42105
chr21	37833465	37834688	CLDN14	8.66832e-05	0.000410316	0.507858	0.938818	1.84858	Gain v3mEs	10.2105	1.42105
chr21	38418765	38420252	LOC105372795	0.000254081	0.000990455	2.78843	4.57743	1.64158	Gain v3mEs	NA	NA
chr21	40106085	40108105	LINC00114	0.000127981	0.000568328	2.91344	4.39207	1.50752	Gain v3mEs	27.0263	4.44737
chr21	40115615	40116771	LINC00114	2.24085e-06	2.51803e-05	0.776332	1.86183	2.39824	Gain v3mEs	27.0263	4.44737
chr21	40159058	40160621	LINC00114	4.34228e-08	1.75354e-06	2.27874	4.74518	2.08238	Gain v3mEs	27.0263	4.44737
chr21	40380379	40384331	LINC01700	0.0111314	0.0231171	3.87881	6.79525	1.75189	Gain v3mEs	2.94737	0.631579
chr21	43732855	43733546	TFF3	0.00128396	0.00382368	1.60345	2.42596	1.51297	Gain v3mEs	6699.26	5785.34
chr21	45144898	45150357	PDXK	3.2379e-07	6.64847e-06	7.15827	11.8654	1.65758	Gain v3mEs	2827.71	1922.45
chr21	45186834	45189417	CSTB	1.06079e-06	1.48597e-05	2.27272	5.18518	2.28149	Gain v3mEs	2535.37	1174.45
chr21	46749149	46750545	LINC00316	5.65856e-06	5.04209e-05	1.0845	2.36343	2.17928	Gain v3mEs	0.236842	0.0789474
chr21	47404479	47406614	COL6A1	0.0036347	0.0126985	2.72785	1.81951	0.667011	Lost v3mEs	3456.68	4870.03
chr21	47423624	47424386	COL6A1	0.000408536	0.002157	0.459766	0.268583	0.584174	Lost v3mEs	3456.68	4870.03
chr22	18049247	18052370	SLC25A18	2.23201e-05	0.000207056	2.76164	1.51117	0.547202	Lost v3mEs	7	21.0789
chr22	20198809	20199625	LINC00896	0.00567616	0.0131452	0.476478	0.73519	1.54297	Gain v3mEs	29.4474	6.36842
chr22	21333640	21334218	LZTR1	2.8142e-08	1.24803e-06	0.972225	0.536864	0.552202	Lost v3mEs	324.342	281.526
chr22	28328338	28330048	MIR3199-1	7.72091e-05	0.000375441	0.459339	1.37457	2.9925	Gain v3mEs	0.0789474	0
chr22	28837969	28839598	MIR5739	1.26388e-05	0.000134496	3.7405	2.20658	0.589916	Lost v3mEs	NA	NA
chr22	31458803	31461026	SMTN	8.09025e-07	1.24443e-05	0.892466	2.25391	2.52548	Gain v3mEs	2055.45	2719.42
chr22	31492695	31493209	SELENOM	0.00944703	0.02691	0.584301	0.384482	0.658021	Lost v3mEs	442.579	747.132
chr22	37412756	37413247	TST	3.71102e-09	2.71783e-07	2.68333	1.21166	0.451551	Lost v3mEs	2002.39	5915.5
chr22	37719011	37725524	LOC100506271	0.000288177	0.00109529	3.76263	7.43422	1.97581	Gain v3mEs	0.868421	0.157895
chr22	39359154	39360942	APOBEC3A	5.22331e-05	0.000416518	3.07494	2.00522	0.652116	Lost v3mEs	21.7895	28.3158
chr22	39784440	39785179	TAB1	2.90497e-08	1.26073e-06	1.24302	0.583831	0.469688	Lost v3mEs	396.789	295.053
chr22	39843405	39844624	MGAT3	4.75245e-05	0.000384479	2.02149	1.24895	0.617836	Lost v3mEs	151.026	172.684
chr22	40058090	40058660	CACNA1I	6.31167e-05	0.000485231	0.402024	0.244324	0.607736	Lost v3mEs	20.5263	29.2105
chr22	40893483	40896925	MRTFA-AS1	3.41452e-07	6.94869e-06	1.66184	2.90863	1.75025	Gain v3mEs	1.39474	1.15789
chr22	41047363	41049337	MRTFA	3.1166e-12	8.05485e-09	4.38226	7.88078	1.79834	Gain v3mEs	497.368	517.132
chr22	42315479	42317696	MIR378I	1.61093e-05	0.000160689	3.42059	1.96716	0.575094	Lost v3mEs	NA	NA
chr22	43566174	43568398	TTLL12	2.15269e-09	1.93696e-07	4.88468	2.08981	0.42783	Lost v3mEs	1589.24	1280.71
chr22	46041316	46041864	ATXN10	0.000380325	0.00136521	0.229207	0.41392	1.80588	Gain v3mEs	573.026	230
chr22	46522961	46526295	MIRLET7B	8.13553e-07	1.62886e-05	4.81893	3.10709	0.644768	Lost v3mEs	NA	NA
chr22	47732798	47733389	LOC339685	6.21474e-07	1.02538e-05	0.41209	0.935567	2.2703	Gain v3mEs	0.368421	0.131579
chr22	50626348	50627011	TRABD	5.08124e-07	1.12231e-05	1.57409	1.01704	0.64611	Lost v3mEs	1685.92	1184.16
chr22	50719812	50722303	MAPK11	2.84584e-05	0.000175329	2.59284	4.07913	1.57323	Gain v3mEs	114.737	120.895
chr22	50751451	50753982	PLXNB2	4.86862e-07	1.10157e-05	4.09427	2.26098	0.552229	Lost v3mEs	5780.08	8101.26
chr3	5024548	5026465	BHLHE40-AS1	2.46692e-10	1.10267e-07	5.96334	9.10527	1.52687	Gain v3mEs	11.0263	6.07895
chr3	5067724	5069445	BHLHE40-AS1	1.14616e-07	3.29138e-06	2.12778	3.25897	1.53163	Gain v3mEs	11.0263	6.07895
chr3	8652700	8653928	SSUH2	8.28742e-08	2.6443e-06	0.516668	1.20347	2.3293	Gain v3mEs	62.4737	74.0526
chr3	8664853	8665604	SSUH2	3.3807e-06	3.43317e-05	0.458861	0.931997	2.03111	Gain v3mEs	62.4737	74.0526
chr3	9924385	9926730	CIDEC	1.5852e-06	1.97921e-05	0.99965	2.64151	2.64243	Gain v3mEs	61.7105	594.158
chr3	11137333	11138648	HRH1	0.000245133	0.000959918	0.654874	1.21039	1.84829	Gain v3mEs	226.263	214.184
chr3	13677768	13679072	LINC00620	0.00015678	0.000666117	0.278318	1.04235	3.74517	Gain v3mEs	0.0263158	0.0263158
chr3	14596623	14597952	GRIP2	0.00114072	0.0034522	0.458526	0.879486	1.91807	Gain v3mEs	92.7895	35.0263
chr3	15228222	15228613	COL6A4P1	2.23049e-06	2.51185e-05	0.339747	0.647191	1.90492	Gain v3mEs	2.76316	0.684211
chr3	17734284	17735690	TBC1D5	0.000377404	0.0013585	0.370585	1.0563	2.85035	Gain v3mEs	406.263	243.684
chr3	24562936	24563808	THRB	0.000690193	0.00330036	1.59977	0.991578	0.619826	Lost v3mEs	145.474	408.342
chr3	31963820	31965701	ZNF860	6.50636e-05	0.000328529	1.29683	2.14108	1.65101	Gain v3mEs	26.7895	7.92105
chr3	34225013	34228172	PDCD6IP	5.10279e-08	1.9538e-06	0.893659	4.53221	5.07152	Gain v3mEs	2474.58	3052.37
chr3	38500950	38501434	ACVR2B-AS1	4.56919e-08	1.80644e-06	1.48873	0.661538	0.444365	Lost v3mEs	17.4737	7.23684
chr3	46620705	46622224	TDGF1	3.64991e-05	0.000213421	1.95136	3.69597	1.89405	Gain v3mEs	97.1579	6.97368
chr3	51489453	51490829	DCAF1	0.0103633	0.0217049	0.599283	1.30172	2.17213	Gain v3mEs	452.895	221.816
chr3	51787098	51789147	IQCF6	0.0159587	0.0313058	0.714524	1.11913	1.56625	Gain v3mEs	0.184211	0.131579
chr3	53032511	53034174	SFMBT1	0.000577056	0.00195465	0.852009	2.13488	2.50571	Gain v3mEs	251.842	147.737
chr3	53404928	53405745	DCP1A	8.22834e-05	0.000393818	0.777245	1.25401	1.6134	Gain v3mEs	430.289	259.079
chr3	53961413	53962121	SELENOK	1.92658e-05	0.000128166	0.269982	0.667344	2.47181	Gain v3mEs	403.947	305.711
chr3	57735241	57736786	SLMAP	0.00326564	0.00827946	0.71945	1.44356	2.00648	Gain v3mEs	860.342	776.289
chr3	58157780	58168026	FLNB-AS1	1.02377e-06	1.4538e-05	11.4445	20.0059	1.74808	Gain v3mEs	123.211	213.079
chr3	58448645	58449510	KCTD6	1.64329e-06	2.02242e-05	0.502229	0.944404	1.88043	Gain v3mEs	105.211	41.6579
chr3	63121266	63122337	LINC00698	6.19069e-05	0.000316202	0.272073	0.880988	3.23806	Gain v3mEs	1.31579	0.184211
chr3	63630452	63631608	SNTN	5.18216e-05	0.000277294	0.852248	1.44722	1.69813	Gain v3mEs	3.15789	1.05263
chr3	63945906	63946262	ATXN7	1.23384e-08	8.36283e-07	0.551165	0.929553	1.68652	Gain v3mEs	22.2895	19.9474
chr3	65582051	65582774	MAGI1-AS1	9.86373e-06	7.67856e-05	0.251688	0.695237	2.7623	Gain v3mEs	0.842105	0.684211
chr3	69299109	69299267	LMOD3	0.00052296	0.00263182	0.372624	0.204384	0.5485	Lost v3mEs	3.84211	3.52632
chr3	71544990	71546113	MIR1284	1.38678e-07	3.67692e-06	0.871673	2.06887	2.37344	Gain v3mEs	0.552632	0.0526316
chr3	74662923	74664069	CNTN3	4.8807e-09	3.29359e-07	1.68529	0.497786	0.29537	Lost v3mEs	34.8158	34.4737
chr3	81385258	81389931	LINC02027	0.0163363	0.0319345	0.390598	1.40856	3.60617	Gain v3mEs	0.5	0.0263158
chr3	88557880	88558747	CSNKA2IP	2.12614e-07	4.97287e-06	0.295131	0.766478	2.59707	Gain v3mEs	0.0526316	0.105263
chr3	97628870	97629930	RIOX2	2.82888e-07	6.0927e-06	0.934088	1.5853	1.69717	Gain v3mEs	273.605	81.7105
chr3	100321874	100322527	ADGRG7	8.06372e-08	2.6058e-06	0.50215	1.10056	2.19169	Gain v3mEs	121.605	181.158
chr3	112127188	112128040	CD200	0.014108	0.0281778	0.92567	1.42241	1.53662	Gain v3mEs	125.711	37.6316
chr3	114464069	114466234	MIR4796	3.19801e-08	1.41287e-06	1.65789	3.47458	2.09578	Gain v3mEs	0	0
chr3	115509540	115513775	SNORD155	6.55962e-06	5.57676e-05	0.752062	3.26186	4.33722	Gain v3mEs	NA	NA
chr3	121656948	121658031	SLC15A2	3.70162e-05	0.000215713	1.21781	1.99859	1.64113	Gain v3mEs	87.5526	52.6842
chr3	122451270	122452601	PARP14	7.68032e-05	0.000373819	0.270123	1.17556	4.35193	Gain v3mEs	1151.39	722.526
chr3	122573632	122573986	LINC02035	5.04945e-05	0.000272449	0.330089	0.547545	1.65878	Gain v3mEs	78.8684	85.8947
chr3	123518464	123519192	MYLK	0.00020749	0.00125532	1.08566	0.680198	0.626532	Lost v3mEs	1191	2733.18
chr3	124209371	124211690	KALRN	0.00120938	0.00363657	1.07479	2.8817	2.68118	Gain v3mEs	644.026	839.184
chr3	125485337	125486725	LOC105374312	1.569e-05	0.000158207	2.85041	1.73217	0.607691	Lost v3mEs	1.5	1.52632
chr3	127265858	127267136	LINC01471	1.52374e-09	1.57002e-07	2.3406	1.15693	0.494287	Lost v3mEs	0.263158	0.105263
chr3	128782013	128786554	GP9	1.18852e-05	0.000127217	13.4479	8.51919	0.633496	Lost v3mEs	2.44737	3.89474
chr3	128787147	128787607	GP9	1.25868e-08	6.86844e-07	1.05494	0.553943	0.525096	Lost v3mEs	2.44737	3.89474
chr3	129166398	129167847	IFT122	0.0192877	0.0367077	0.530773	0.973918	1.8349	Gain v3mEs	390.447	243.842
chr3	129884999	129885926	COL6A4P2	0.000362826	0.0013161	0.443778	0.880668	1.98448	Gain v3mEs	NA	NA
chr3	132020801	132023623	ACPP	2.01643e-05	0.000133115	1.11534	3.69938	3.31684	Gain v3mEs	82.8947	49.4474
chr3	133269894	133270924	CDV3	0.000563482	0.00191621	0.33011	0.910465	2.75807	Gain v3mEs	2096.95	1479.58
chr3	138580652	138583376	PIK3CB	6.13706e-07	1.02001e-05	7.2024	11.6628	1.61929	Gain v3mEs	541.816	421.105
chr3	141481553	141482356	GRK7	6.18217e-06	5.36082e-05	0.781153	1.49079	1.90844	Gain v3mEs	0.894737	0.631579
chr3	141655688	141662198	TFDP2	8.05921e-05	0.000388601	7.78927	12.1831	1.56408	Gain v3mEs	517.526	330.868
chr3	146220502	146225964	PLSCR2	0.000364871	0.00132167	7.92479	11.9212	1.5043	Gain v3mEs	5.52632	5.60526
chr3	148941510	148943819	CP	1.48157e-05	0.000105195	1.6014	2.77468	1.73266	Gain v3mEs	28.1316	71.5
chr3	152761112	152761336	RAP2B	6.26848e-05	0.000319544	0.304922	0.545351	1.7885	Gain v3mEs	743.474	756.079
chr3	153224246	153224612	C3orf79	7.18289e-06	6.02457e-05	0.257646	0.600936	2.33241	Gain v3mEs	0.0526316	0.0789474
chr3	164875174	164875562	SLITRK3	0.000126327	0.00084107	0.427226	0.235659	0.551602	Lost v3mEs	1.86842	10.6579
chr3	167694645	167695887	LRRC77P	0.00245779	0.00657499	0.774841	1.30533	1.68464	Gain v3mEs	7.28947	1.02632
chr3	169375647	169377083	MECOM	0.00369433	0.00918078	0.720336	1.35417	1.87992	Gain v3mEs	958.026	360.868
chr3	169385358	169386971	MECOM	0.00227944	0.00617851	1.3231	1.9914	1.5051	Gain v3mEs	958.026	360.868
chr3	170028242	170029150	SKIL	1.55741e-05	0.000109082	0.579268	1.09	1.88169	Gain v3mEs	878.947	324.842
chr3	172341503	172342254	LINC02068	0.00331453	0.0083779	0.274716	0.538896	1.96165	Gain v3mEs	2.55263	1.31579
chr3	172383410	172384698	NCEH1	6.97568e-07	1.11259e-05	0.809773	2.06737	2.55303	Gain v3mEs	481.763	490.526
chr3	177237806	177238810	LINC00578	0.00920257	0.0196125	0.536127	0.8686	1.62014	Gain v3mEs	24.3421	23.1316
chr3	177340906	177344108	LINC00578	8.9813e-10	2.30345e-07	1.01848	2.96718	2.91333	Gain v3mEs	24.3421	23.1316
chr3	177382432	177383342	LINC02015	0.00292453	0.00755845	0.275646	0.570931	2.07125	Gain v3mEs	0.210526	0.131579
chr3	182400105	182401439	ATP11B	1.02736e-06	1.93184e-05	3.85088	2.07338	0.538417	Lost v3mEs	957.605	784.5
chr3	182928487	182929302	B3GNT5	1.69119e-06	2.04247e-05	0.566688	2.07444	3.66063	Gain v3mEs	433.632	572.316
chr3	184934109	184934393	MIR5588	1.1502e-06	1.56457e-05	0.257693	0.476727	1.84998	Gain v3mEs	0.131579	0
chr3	185135344	185137011	MAP3K13	0.00647374	0.0146767	0.658337	1.24636	1.8932	Gain v3mEs	416.684	282.632
chr3	185813586	185816507	ETV5	8.93312e-07	1.3307e-05	1.23536	2.52455	2.04358	Gain v3mEs	108.053	39.2368
chr3	185959875	185960368	DGKG	5.29737e-06	4.82793e-05	0.350036	0.716487	2.0469	Gain v3mEs	21.3684	14.2105
chr3	187607331	187608433	LINC01991	2.9547e-09	3.81183e-07	0.590402	2.15572	3.65127	Gain v3mEs	NA	NA
chr3	189730015	189730587	P3H2	4.11586e-08	1.69235e-06	0.315512	0.764447	2.42288	Gain v3mEs	260.132	633.184
chr3	190062553	190064582	CLDN1	8.5525e-08	2.71214e-06	1.86647	4.17718	2.23801	Gain v3mEs	716.868	14.1316
chr3	193461610	193461889	LINC02038	2.34227e-06	2.60931e-05	0.217617	0.774253	3.55787	Gain v3mEs	NA	NA
chr3	193586621	193591813	LINC02038	7.21137e-06	6.02457e-05	8.35185	13.8115	1.6537	Gain v3mEs	NA	NA
chr3	193847395	193850302	HES1	4.4283e-07	8.00346e-06	4.00223	7.23474	1.80768	Gain v3mEs	2035.08	1176.82
chr3	194037930	194041926	LINC00887	8.86934e-09	6.64429e-07	1.38134	6.40313	4.63545	Gain v3mEs	4.76316	0.894737
chr3	194053520	194054560	CPN2	4.76433e-06	4.4776e-05	0.305452	0.766059	2.50795	Gain v3mEs	0.157895	0.315789
chr3	195541405	195544796	MUC4	7.3538e-07	1.50483e-05	5.62087	3.03734	0.540368	Lost v3mEs	4584.45	6406.58
chr4	1023531	1024495	FGFRL1	0.000336369	0.0012437	0.590386	1.16697	1.97662	Gain v3mEs	973.868	359.658
chr4	1192990	1205195	SPON2	1.02118e-07	3.46577e-06	29.3524	17.2118	0.586385	Lost v3mEs	1151.34	733.368
chr4	1261726	1261876	CTBP1-DT	0.00485719	0.0160161	0.504188	0.330433	0.655376	Lost v3mEs	NA	NA
chr4	1298967	1300368	MAEA	0.00084651	0.00268156	1.97143	3.0313	1.53762	Gain v3mEs	1300.97	1445.18
chr4	1570760	1571137	FAM53A	0.00252364	0.00947813	0.302443	0.202146	0.668379	Lost v3mEs	32.5	11.7895
chr4	3046776	3047717	HTT-AS	0.000140028	0.000608753	0.558988	0.995669	1.7812	Gain v3mEs	NA	NA
chr4	6323409	6329048	WFS1	7.02214e-05	0.000348679	1.90813	5.44756	2.85493	Gain v3mEs	653.816	247.553
chr4	8127797	8132221	ABLIM2	6.30002e-07	1.03053e-05	1.25772	5.23993	4.1662	Gain v3mEs	281.868	116.868
chr4	10657094	10658385	CLNK	1.43156e-08	8.70559e-07	0.301822	1.30871	4.33602	Gain v3mEs	7.55263	7.31579
chr4	10830043	10831259	CLNK	1.4596e-09	2.62252e-07	0.309559	1.88189	6.07925	Gain v3mEs	7.55263	7.31579
chr4	25300858	25302716	ZCCHC4	6.27375e-09	6.00538e-07	1.29961	3.30377	2.54213	Gain v3mEs	113.553	44.3421
chr4	39447917	39449038	RPL9	5.3665e-05	0.000426713	1.94552	1.25208	0.643574	Lost v3mEs	5617.87	2646
chr4	40910066	40911369	APBB2	0.00158029	0.00455579	0.959704	1.65156	1.72091	Gain v3mEs	394.711	152.632
chr4	47185781	47190176	GABRB1	0.0255451	0.0464875	1.66104	2.5938	1.56155	Gain v3mEs	7.81579	0.894737
chr4	54373812	54374526	LNX1-AS1	5.47417e-06	4.91778e-05	0.362614	0.878478	2.42262	Gain v3mEs	0.526316	0.5
chr4	56952211	56953244	KIAA1211	0.0113909	0.0235707	0.582895	0.938686	1.61039	Gain v3mEs	NA	NA
chr4	57137940	57140298	KIAA1211	0.000180007	0.00111324	4.92085	3.1145	0.632919	Lost v3mEs	NA	NA
chr4	69922913	69924863	UGT2B7	2.5487e-05	0.000160076	2.45211	4.25955	1.7371	Gain v3mEs	59.4211	28.5526
chr4	75235692	75236656	EREG	3.59228e-05	0.000210527	0.329	0.898391	2.73067	Gain v3mEs	497.342	99.7105
chr4	75371296	75371804	AREG	4.10934e-05	0.000232908	0.278661	0.61964	2.22363	Gain v3mEs	145.132	102.447
chr4	76974902	76977700	CXCL11	0.000626892	0.00210553	1.33507	2.21149	1.65646	Gain v3mEs	81.8421	8.18421
chr4	77788198	77790695	SOWAHB	1.66167e-05	0.000114218	2.2189	4.14812	1.86945	Gain v3mEs	247.974	431.237
chr4	78556446	78558472	CXCL13	7.63015e-06	6.3307e-05	1.01271	2.40842	2.37819	Gain v3mEs	65.4211	98.2895
chr4	80859133	80859555	PCAT4	0.000186552	0.000764745	0.209435	0.330815	1.57956	Gain v3mEs	0.0263158	0.131579
chr4	90561918	90562604	SNCA-AS1	0.00925205	0.0197007	0.275067	0.413509	1.5033	Gain v3mEs	0.263158	0.131579
chr4	106476273	106478134	ARHGEF38	7.90754e-06	6.47767e-05	1.4695	3.12466	2.12633	Gain v3mEs	184.158	50.5526
chr4	111532044	111532817	PANCR	4.14258e-07	7.83542e-06	0.261815	0.906505	3.46239	Gain v3mEs	0.578947	1
chr4	111556810	111559022	PITX2	0.00046684	0.00162062	0.977095	2.28062	2.33408	Gain v3mEs	154.526	119.053
chr4	113003934	113008020	FAM241A	5.07845e-08	1.9538e-06	1.5696	4.34541	2.76849	Gain v3mEs	120.711	73.4474
chr4	123866026	123867417	SPATA5	0.000500894	0.00172608	0.505736	1.26663	2.50453	Gain v3mEs	85.4474	24.5263
chr4	124273053	124273623	SPRY1	1.08659e-06	1.50984e-05	0.293775	0.527666	1.79616	Gain v3mEs	434.211	249.605
chr4	124426223	124427854	SPRY1	8.53175e-07	1.27828e-05	1.63769	2.85961	1.74612	Gain v3mEs	434.211	249.605
chr4	141013505	141014051	LOC101927516	2.10687e-07	4.96101e-06	0.759654	1.27832	1.68277	Gain v3mEs	NA	NA
chr4	143326280	143328910	INPP4B	0.000125126	0.000558529	2.13547	3.29129	1.54125	Gain v3mEs	253.263	149.158
chr4	143394432	143397264	INPP4B	2.01256e-09	2.97227e-07	1.01413	5.5826	5.50485	Gain v3mEs	253.263	149.158
chr4	148079258	148079653	MIR548G	4.94752e-08	1.9374e-06	0.260655	0.55199	2.11771	Gain v3mEs	0	0
chr4	149599562	149603594	NR3C2	3.30863e-07	8.16961e-06	5.2248	2.6237	0.502162	Lost v3mEs	546.579	1294.53
chr4	154035814	154037109	TRIM2	3.93101e-07	7.58186e-06	0.782201	1.92711	2.4637	Gain v3mEs	1866.95	626.895
chr4	158744363	158747050	LINC02433	0.0118475	0.0244081	0.449138	1.55541	3.46311	Gain v3mEs	0.342105	0
chr4	159010997	159011725	FAM198B-AS1	3.84142e-07	7.43682e-06	0.29114	0.983918	3.37954	Gain v3mEs	33.9474	7.65789
chr4	159969233	159969675	C4orf45	2.94463e-05	0.000179915	0.366856	0.654207	1.78328	Gain v3mEs	0.5	0.394737
chr4	161046486	161047283	LINC02233	3.95297e-09	4.44194e-07	0.208558	1.26358	6.05866	Gain v3mEs	NA	NA
chr4	170000970	170001629	CBR4	0.000116919	0.000528966	0.573956	0.91886	1.60092	Gain v3mEs	234.711	130.737
chr4	170864294	170865523	LINC02275	9.25414e-05	0.000432501	0.902512	2.30089	2.54943	Gain v3mEs	0.263158	0.0263158
chr5	321532	322904	AHRR	5.18664e-06	6.50199e-05	1.07168	0.510131	0.476012	Lost v3mEs	27.3421	37.1842
chr5	372522	374391	AHRR	7.62566e-11	1.76852e-08	2.21768	0.733785	0.33088	Lost v3mEs	27.3421	37.1842
chr5	485612	486388	SLC9A3-AS1	0.000253402	0.000989302	0.251674	0.469045	1.8637	Gain v3mEs	NA	NA
chr5	600810	602723	LOC100996325	7.54765e-08	2.54992e-06	0.486143	2.41562	4.96895	Gain v3mEs	NA	NA
chr5	1002565	1005490	NKD2	2.18449e-05	0.000141676	2.0956	3.84037	1.83259	Gain v3mEs	576.289	54.8421
chr5	2743072	2744122	IRX2	0.000617596	0.002077	0.443794	1.36419	3.07392	Gain v3mEs	146.895	25.3684
chr5	7170749	7171633	MIR4454	1.34031e-07	3.67692e-06	0.221964	0.952235	4.29003	Gain v3mEs	NA	NA
chr5	10315965	10317935	CMBL	0.00996709	0.0209857	0.525686	1.01271	1.92646	Gain v3mEs	774.237	1431.58
chr5	10333425	10334093	2023-03-06	4.08027e-05	0.000339982	0.816384	0.523242	0.640926	Lost v3mEs	NA	NA
chr5	12490397	12492351	LINC01194	8.81766e-05	0.000417004	0.589598	1.56345	2.65172	Gain v3mEs	NA	NA
chr5	14011198	14012195	DNAH5	2.27893e-07	5.18934e-06	0.675622	1.5608	2.31016	Gain v3mEs	22.2105	2.26316
chr5	29067846	29069833	LOC101929645	1.64279e-06	2.02242e-05	0.71257	2.14548	3.0109	Gain v3mEs	NA	NA
chr5	34012130	34013180	AMACR	0.000282598	0.00107487	0.567906	1.39244	2.4519	Gain v3mEs	54.6842	68.2105
chr5	35162594	35166762	PRLR	1.62191e-05	0.000112684	1.75981	5.68282	3.22921	Gain v3mEs	305.263	123.632
chr5	36689305	36690922	SLC1A3	0.00295758	0.00763243	1.00095	1.51398	1.51254	Gain v3mEs	63.4737	60.5
chr5	39447038	39449883	DAB2	2.91999e-06	3.09927e-05	1.77707	4.47549	2.51846	Gain v3mEs	739.474	500.184
chr5	43000274	43001513	FLJ32255	0.00154342	0.00446694	0.52272	1.05931	2.02654	Gain v3mEs	99.8947	71.9737
chr5	43402131	43403616	CCL28	5.11323e-05	0.000274841	1.13711	2.33447	2.05297	Gain v3mEs	761.105	1552.95
chr5	49897351	49898046	PARP8	1.59062e-09	2.62252e-07	0.22189	0.859958	3.8756	Gain v3mEs	407.237	266.342
chr5	50263370	50263630	LINC02106	0.000151791	0.000968887	0.522132	0.331376	0.634659	Lost v3mEs	0.184211	0.526316
chr5	50682975	50683344	ISL1	0.000665624	0.00322162	0.456343	0.291033	0.63775	Lost v3mEs	17.1579	16.3684
chr5	53816241	53816679	SNX18	9.12019e-05	0.000426915	0.663174	1.01559	1.53141	Gain v3mEs	178.605	162.684
chr5	59094618	59095986	PDE4D	2.1923e-06	2.50154e-05	1.6099	2.67316	1.66045	Gain v3mEs	232.711	231.289
chr5	60599655	60600471	ZSWIM6	3.51544e-05	0.000302894	1.66579	0.970947	0.582874	Lost v3mEs	425.789	521
chr5	64235271	64236390	CWC27	1.16106e-06	1.5752e-05	0.427229	1.43678	3.36303	Gain v3mEs	219.974	85.6316
chr5	66645860	66646653	CD180	0.00959027	0.0202992	0.518002	0.919961	1.77598	Gain v3mEs	43.0263	56.0263
chr5	67075632	67076620	LOC101928858	0.000527154	0.00180096	0.314968	0.703945	2.23497	Gain v3mEs	1.44737	0.5
chr5	67483218	67483846	LINC02219	0.00104831	0.00463725	0.76381	0.45849	0.600267	Lost v3mEs	0.236842	0.105263
chr5	68370182	68372379	SLC30A5	4.15459e-05	0.000233821	0.995572	3.2224	3.23674	Gain v3mEs	410.789	225.737
chr5	72509230	72512507	LOC340090	0.013715	0.0274885	2.53865	4.16188	1.63941	Gain v3mEs	21.3421	48.1842
chr5	72732403	72734118	FOXD1	0.000365429	0.00132276	0.619694	2.03517	3.28416	Gain v3mEs	3.84211	0.157895
chr5	78005294	78006554	LHFPL2	0.00104308	0.00319936	0.281295	1.03286	3.67181	Gain v3mEs	639.184	893.842
chr5	90575185	90577547	LUCAT1	6.99537e-07	1.11259e-05	4.15858	6.75592	1.62457	Gain v3mEs	64.8158	16.7895
chr5	92585019	92586488	NR2F1-AS1	0.00811503	0.0176098	0.448971	0.773247	1.72226	Gain v3mEs	28.8158	22.0526
chr5	95046397	95052985	RHOBTB3	0.00545125	0.012727	1.59983	2.92379	1.82757	Gain v3mEs	791.658	281.789
chr5	95506357	95508677	MIR583	0.000278795	0.0010659	1.08313	2.36783	2.1861	Gain v3mEs	0	0.0526316
chr5	98112224	98112834	RGMB	0.00148281	0.00617764	1.46882	0.959557	0.653286	Lost v3mEs	413.816	126
chr5	103398173	103398944	NUDT12	1.86951e-06	2.20627e-05	0.267816	0.819951	3.06163	Gain v3mEs	165.079	143.211
chr5	103454295	103454662	NUDT12	0.000442033	0.00155539	0.287193	0.470149	1.63705	Gain v3mEs	165.079	143.211
chr5	104246620	104247236	RAB9BP1	0.0232517	0.0430319	0.200349	0.321615	1.60527	Gain v3mEs	0	0.0263158
chr5	107008101	107009256	EFNA5	5.85184e-05	0.000457463	3.21023	1.75491	0.546662	Lost v3mEs	53.3684	53.5789
chr5	118658724	118660762	TNFAIP8	5.88951e-05	0.000304734	1.83256	2.81994	1.5388	Gain v3mEs	178.632	127.053
chr5	127088419	127088802	CCDC192	0.00526097	0.0123553	0.276885	0.496721	1.79396	Gain v3mEs	5.47368	1.07895
chr5	127312069	127313520	LINC01184	0.00558685	0.0129974	0.427249	0.788169	1.84475	Gain v3mEs	240.526	76.2368
chr5	132154431	132155922	SOWAHA	0.00132879	0.0039271	1.11864	2.02896	1.81377	Gain v3mEs	290.211	857.368
chr5	133406560	133407748	TCF7	0.00155895	0.0045043	0.586178	0.904211	1.54255	Gain v3mEs	423.684	125.368
chr5	133681327	133682561	CDKL3	1.90041e-05	0.000126588	0.305772	1.58729	5.19108	Gain v3mEs	10.0526	3.26316
chr5	134338939	134339533	C5orf66	0.000127587	0.000567064	0.340901	0.792434	2.32453	Gain v3mEs	29.3947	14.1842
chr5	134363131	134365075	C5orf66	4.10778e-11	1.1432e-08	2.3963	1.04036	0.434151	Lost v3mEs	29.3947	14.1842
chr5	134526884	134527491	C5orf66-AS2	2.44546e-05	0.000223138	0.874581	0.559842	0.640126	Lost v3mEs	0.131579	0
chr5	138727652	138728289	MZB1	1.71306e-05	0.000168461	4.06575	2.6058	0.640916	Lost v3mEs	311.895	605.947
chr5	138882908	138883718	TMEM173	0.0010193	0.00313804	0.219566	0.602279	2.74304	Gain v3mEs	NA	NA
chr5	139075703	139081956	CXXC5	1.41333e-05	0.000101055	6.5716	11.7425	1.78686	Gain v3mEs	960.658	402.868
chr5	139086545	139091114	CXXC5	3.34935e-05	0.000199917	4.40289	8.18016	1.85791	Gain v3mEs	960.658	402.868
chr5	140380903	140384401	PCDHAC2	1.61159e-09	2.62252e-07	0.590713	4.22728	7.15623	Gain v3mEs	2.28947	2.44737
chr5	140419615	140420656	PCDHB1	0.000645179	0.002157	0.272375	0.636593	2.33719	Gain v3mEs	0.421053	0.447368
chr5	141081947	141082543	ARAP3	1.14228e-06	2.05095e-05	1.36818	0.793145	0.579707	Lost v3mEs	424.026	160.5
chr5	141742234	141744674	SPRY4-AS1	5.99437e-06	5.2606e-05	2.36005	5.23965	2.22014	Gain v3mEs	4.52632	0.947368
chr5	147209142	147219490	SPINK1	0.00178259	0.00503509	5.58384	9.7693	1.74957	Gain v3mEs	1008.53	245.711
chr5	150003706	150005878	SYNPO	4.86554e-06	6.32747e-05	4.49439	2.93276	0.652538	Lost v3mEs	767.842	2245.87
chr5	150616998	150618818	CCDC69	7.94742e-06	9.2157e-05	1.99698	1.08233	0.541983	Lost v3mEs	269.158	752.579
chr5	154026648	154028224	LARP1	1.0986e-05	8.38801e-05	0.832696	1.45488	1.74719	Gain v3mEs	2373.03	1005.92
chr5	159706645	159707859	CCNJL	0.00011021	0.000762473	1.94897	1.20901	0.620331	Lost v3mEs	123.474	255.316
chr5	170877458	170878377	FGF18	3.01667e-06	3.16292e-05	0.706292	1.35089	1.91265	Gain v3mEs	20.2368	8.86842
chr5	171741468	171742872	LOC100288254	0.000910169	0.00284786	0.394212	0.840894	2.1331	Gain v3mEs	NA	NA
chr5	173389942	173392334	C5orf47	4.24492e-07	7.92129e-06	1.6092	3.05547	1.89876	Gain v3mEs	0.289474	0.0789474
chr5	173879344	173883697	LINC01411	1.6916e-05	0.000115434	0.430124	3.23478	7.52059	Gain v3mEs	60.4737	0.263158
chr5	174026273	174029981	MSX2	7.92352e-08	2.59255e-06	0.325185	3.56511	10.9633	Gain v3mEs	137.289	5.89474
chr5	174161660	174163401	MSX2	3.10426e-05	0.000188112	0.224383	1.04507	4.65752	Gain v3mEs	137.289	5.89474
chr5	174824839	174825218	DRD1	2.99102e-06	3.14239e-05	0.224258	0.548761	2.44701	Gain v3mEs	7.47368	1.78947
chr5	176244730	176246165	UNC5A	0.00245886	0.00657499	0.311691	0.745363	2.39135	Gain v3mEs	17.2895	5.78947
chr5	176248391	176251254	UNC5A	0.00302716	0.00778476	0.465746	2.01096	4.31772	Gain v3mEs	17.2895	5.78947
chr5	177548293	177548762	N4BP3	0.000331635	0.00180615	0.601757	0.38308	0.636602	Lost v3mEs	92.1842	98.7895
chr5	180454015	180455234	BTNL9	5.79371e-05	0.000302197	0.325949	1.29785	3.98176	Gain v3mEs	323.105	566.816
chr5	180479909	180480545	MIR8089	0.00486774	0.0115631	0.363307	0.569153	1.56659	Gain v3mEs	NA	NA
chr6	1250882	1252965	FOXQ1	9.64367e-05	0.000447872	1.20386	4.37403	3.63332	Gain v3mEs	1460.24	30.8158
chr6	1315910	1317105	FOXQ1	1.72043e-07	4.29609e-06	0.412394	1.72391	4.18025	Gain v3mEs	1460.24	30.8158
chr6	1382094	1385874	FOXF2	4.85797e-08	1.82699e-06	5.7248	2.54177	0.443993	Lost v3mEs	127.053	204.737
chr6	1386026	1386623	FOXF2	4.05788e-07	9.57042e-06	0.745322	0.385505	0.517234	Lost v3mEs	127.053	204.737
chr6	1593475	1596539	FOXCUT	0.0055872	0.0129974	0.696968	1.69047	2.42546	Gain v3mEs	NA	NA
chr6	2449325	2449730	LINC02521	0.00961081	0.0203158	0.204835	0.33107	1.61628	Gain v3mEs	NA	NA
chr6	2848721	2851231	MIR4645	9.52875e-06	7.49682e-05	1.64879	2.76908	1.67946	Gain v3mEs	0.263158	0.210526
chr6	3869547	3871334	FAM50B	2.36625e-08	1.13538e-06	0.966066	2.81503	2.91391	Gain v3mEs	43.6316	57.4474
chr6	4607419	4607591	KU-MEL-3	0.00285317	0.00741479	0.453894	0.726973	1.60163	Gain v3mEs	0.368421	0.368421
chr6	5851247	5852292	NRN1	0.00984933	0.0207547	0.702053	1.06499	1.51697	Gain v3mEs	77.1842	46.5789
chr6	5996375	5998146	NRN1	0.000306277	0.00114804	0.743167	1.63111	2.19481	Gain v3mEs	77.1842	46.5789
chr6	6810152	6812973	LY86-AS1	5.27401e-06	4.82793e-05	4.13442	7.29365	1.76413	Gain v3mEs	1.39474	5.34211
chr6	6850879	6852128	LY86-AS1	1.17911e-07	3.3673e-06	0.957282	2.43792	2.54671	Gain v3mEs	1.39474	5.34211
chr6	6855966	6858232	LY86-AS1	1.51802e-06	1.92142e-05	3.76491	6.37951	1.69447	Gain v3mEs	1.39474	5.34211
chr6	6927787	6928883	RREB1	0.000108619	0.000497737	0.431176	1.22194	2.83398	Gain v3mEs	1069.39	1577.5
chr6	7468167	7468950	DSP	1.06434e-06	1.48692e-05	0.252699	0.732375	2.89822	Gain v3mEs	4214.29	4100.63
chr6	7975983	7976366	PIP5K1P1	7.20029e-05	0.00035446	0.479653	1.08395	2.25986	Gain v3mEs	NA	NA
chr6	10426601	10426998	TFAP2A	0.000344323	0.00126058	0.204026	0.42079	2.06243	Gain v3mEs	119.842	9.26316
chr6	10528343	10529116	GCNT2	5.99746e-06	7.22551e-05	1.26995	0.787943	0.620451	Lost v3mEs	36.2895	110.526
chr6	10559975	10561603	GCNT2	0.000247273	0.00143666	1.09819	0.642018	0.584613	Lost v3mEs	36.2895	110.526
chr6	13873129	13874705	RNF182	4.51732e-07	8.10766e-06	1.15381	2.39482	2.07558	Gain v3mEs	20.7105	1
chr6	15690458	15691546	DTNBP1	0.000132979	0.000583999	1.31561	2.09449	1.59202	Gain v3mEs	234.474	162.474
chr6	16358852	16359541	GMPR	4.34321e-05	0.000242441	0.749057	1.16153	1.55066	Gain v3mEs	99.1316	25.3421
chr6	18293987	18294451	DEK	0.000272325	0.00104658	0.380949	0.681101	1.78791	Gain v3mEs	2111.39	670.947
chr6	21457023	21458955	LINC00581	0.00171766	0.00487835	0.255851	1.51816	5.93377	Gain v3mEs	0.0263158	0
chr6	21987047	21988078	NBAT1	1.80178e-05	0.000121689	0.937484	1.60333	1.71025	Gain v3mEs	NA	NA
chr6	26257817	26258872	HIST1H2BH	5.93311e-06	5.23349e-05	0.426797	0.964166	2.25908	Gain v3mEs	NA	NA
chr6	26295847	26296515	HIST1H4H	6.04423e-06	5.2864e-05	0.576822	1.6263	2.81941	Gain v3mEs	NA	NA
chr6	26322136	26322808	HIST1H4H	1.36972e-08	8.6972e-07	0.636277	1.11728	1.75597	Gain v3mEs	NA	NA
chr6	27470402	27470651	ZNF184	7.10445e-05	0.000351079	0.216922	0.371518	1.71268	Gain v3mEs	98.1579	37.2632
chr6	28174249	28176226	TOB2P1	1.0497e-06	1.93465e-05	2.02438	0.858317	0.42399	Lost v3mEs	NA	NA
chr6	33395690	33395864	SYNGAP1	0.00641462	0.0199205	0.321272	0.213234	0.663717	Lost v3mEs	105.921	56.3421
chr6	33942097	33952040	MIR1275	2.64352e-10	4.08718e-08	16.9116	6.38803	0.377731	Lost v3mEs	0.0263158	0.0526316
chr6	33990040	33990912	MIR1275	0.000324933	0.00178713	1.64571	0.951366	0.578088	Lost v3mEs	0.0263158	0.0526316
chr6	34687167	34688297	LOC101929243	2.78395e-05	0.000171721	0.287937	1.05854	3.67628	Gain v3mEs	14.8947	13.3158
chr6	35149519	35150333	SCUBE3	1.05318e-08	7.35661e-07	0.478325	1.60251	3.35025	Gain v3mEs	54.1053	17.8421
chr6	41437701	41438576	LINC01276	0.000185758	0.000762925	0.443876	0.757127	1.70572	Gain v3mEs	1.92105	0.473684
chr6	41649871	41651446	MDFI	0.00117192	0.00353629	1.96475	3.10414	1.57992	Gain v3mEs	258.316	80.8684
chr6	42070684	42073080	C6orf132	8.81623e-07	1.74011e-05	4.9026	3.14549	0.641596	Lost v3mEs	751.395	764.605
chr6	43118049	43119839	SRF	6.22885e-07	1.02538e-05	0.924783	2.47252	2.67362	Gain v3mEs	1111.71	965.289
chr6	43765970	43768267	VEGFA	1.16963e-05	8.80034e-05	4.59999	7.51437	1.63356	Gain v3mEs	5541.68	3156.05
chr6	44160069	44160843	MYMX	0.0078349	0.0171459	0.535238	1.00515	1.87796	Gain v3mEs	0.973684	3.07895
chr6	53515767	53517989	KLHL31	8.89152e-06	7.12562e-05	2.5878	4.11704	1.59094	Gain v3mEs	46.7368	13.6053
chr6	56546982	56561020	DST	0.00215471	0.00589296	12.2765	22.1226	1.80203	Gain v3mEs	2515.97	3756.18
chr6	57152800	57153039	LOC100506188	0.00765114	0.0168149	0.244481	0.397281	1.62499	Gain v3mEs	NA	NA
chr6	64105258	64106738	LGSN	1.04819e-11	3.6464e-09	3.5406	1.11264	0.314252	Lost v3mEs	10.2105	16.3421
chr6	71103896	71110385	EVADR	9.09264e-05	0.00042629	7.2577	11.6516	1.60541	Gain v3mEs	NA	NA
chr6	77586389	77586745	LINC02540	0.00211484	0.00580234	0.321234	0.502661	1.56478	Gain v3mEs	0	0.0526316
chr6	81207358	81208181	BCKDHB	6.76429e-06	5.72429e-05	0.505067	1.08089	2.14009	Gain v3mEs	346.526	236.289
chr6	91320143	91321187	MAP3K7	2.73379e-07	7.04458e-06	1.09494	0.627958	0.57351	Lost v3mEs	485.105	243.237
chr6	106163900	106164865	PREP	1.94204e-09	2.95248e-07	0.366057	1.16123	3.17228	Gain v3mEs	1210.45	543.316
chr6	106894646	106894882	LOC105377924	2.37136e-06	2.63038e-05	0.240694	0.504549	2.09622	Gain v3mEs	0.0789474	0.0263158
chr6	108169764	108169922	SCML4	4.86577e-06	4.53992e-05	0.271783	0.448541	1.65037	Gain v3mEs	72.8421	78.5263
chr6	108181150	108182453	SCML4	1.29508e-08	8.47373e-07	0.4973	1.38467	2.78437	Gain v3mEs	72.8421	78.5263
chr6	108454566	108455201	OSTM1-AS1	7.96874e-09	6.52832e-07	0.327887	0.980423	2.99012	Gain v3mEs	0.0526316	0
chr6	109056913	109060771	LINC00222	0.00169605	0.00483037	3.49066	5.8202	1.66736	Gain v3mEs	2.92105	3.57895
chr6	109571591	109574473	CCDC162P	0.000492994	0.00170113	2.2659	3.46586	1.52957	Gain v3mEs	243.605	237.868
chr6	110214013	110215164	GPR6	8.47293e-10	2.30345e-07	1.15503	2.89701	2.50816	Gain v3mEs	0.0526316	0
chr6	114330458	114333861	HDAC2	0.0246635	0.0452431	0.755524	1.79567	2.37672	Gain v3mEs	1221.55	354.921
chr6	114487887	114490720	HS3ST5	0.000169695	0.00070738	0.201374	1.78001	8.83934	Gain v3mEs	2.92105	1.60526
chr6	121363834	121365517	TBC1D32	9.49097e-06	7.47848e-05	1.17003	2.46308	2.10514	Gain v3mEs	54.2105	30.9474
chr6	124733710	124734170	NKAIN2	0.00635325	0.0144479	0.255568	0.406876	1.59205	Gain v3mEs	0.894737	1.07895
chr6	132935849	132936260	TAAR2	0.000144091	0.000622746	0.306519	0.689372	2.24904	Gain v3mEs	0	0
chr6	133006660	133008904	VNN1	3.99295e-05	0.000228061	0.484236	1.22201	2.52359	Gain v3mEs	187.684	202.632
chr6	134158886	134159436	LINC01312	4.89221e-05	0.000265444	0.267854	0.498921	1.86266	Gain v3mEs	NA	NA
chr6	136883822	136890160	MAP7	6.03151e-05	0.000309909	6.2851	10.3581	1.64804	Gain v3mEs	1159.68	717.263
chr6	137310614	137311876	NHEG1	3.00256e-08	1.36142e-06	0.476314	1.78067	3.73843	Gain v3mEs	0.315789	0.0263158
chr6	138226056	138226623	WAKMAR2	1.93223e-07	4.64545e-06	0.291709	0.883521	3.02878	Gain v3mEs	32.5	28.6579
chr6	138823621	138827067	NHSL1	3.3966e-05	0.000201342	5.07723	8.64732	1.70316	Gain v3mEs	806.789	1419.05
chr6	139003869	139004565	FLJ46906	0.000682893	0.00226129	0.240647	0.592816	2.46343	Gain v3mEs	NA	NA
chr6	143140991	143141776	HIVEP2	3.65033e-07	7.20174e-06	1.28925	1.94307	1.50712	Gain v3mEs	296.763	180.842
chr6	147235337	147236966	KATNBL1P6	1.33386e-11	1.51348e-08	0.931967	2.7197	2.91824	Gain v3mEs	NA	NA
chr6	149082259	149082897	UST	0.000261597	0.00149158	1.30651	0.844469	0.646357	Lost v3mEs	32.3158	51.5526
chr6	149771508	149776958	ZC3H12D	2.01917e-06	3.21886e-05	10.9949	7.3374	0.667344	Lost v3mEs	147.974	324.921
chr6	150173569	150174122	RAET1E-AS1	3.23065e-09	3.88354e-07	0.401583	1.20343	2.99671	Gain v3mEs	0.157895	0.105263
chr6	150246790	150247418	RAET1G	1.61621e-07	4.13574e-06	0.910647	1.54079	1.69197	Gain v3mEs	5.07895	1.65789
chr6	150489007	150489805	PPP1R14C	0.00816601	0.0176907	0.53592	1.01542	1.89473	Gain v3mEs	314.763	426.421
chr6	150739781	150740744	IYD	2.24997e-07	5.16699e-06	1.15355	1.8039	1.56379	Gain v3mEs	423.211	351.421
chr6	157951973	157953609	MIR3692	1.7118e-06	2.06254e-05	1.70579	3.43299	2.01255	Gain v3mEs	0.0526316	0
chr6	158603894	158605109	GTF2H5	0.000974258	0.00301915	0.261971	0.886333	3.38333	Gain v3mEs	153.553	66.0789
chr6	159124582	159127582	SYTL3	4.97056e-09	3.29359e-07	6.98565	4.22651	0.605027	Lost v3mEs	58.1316	76.2632
chr6	159360029	159360959	C6orf99	1.18501e-06	2.08726e-05	1.38168	0.765509	0.554042	Lost v3mEs	6.44737	3.39474
chr6	160693790	160694911	SLC22A2	2.26243e-06	2.53677e-05	0.272291	1.50833	5.53939	Gain v3mEs	3.94737	0.552632
chr6	166260035	166260571	LINC00602	0.000894903	0.00280349	0.603628	0.956956	1.58534	Gain v3mEs	0.0789474	0.105263
chr6	166943689	166944572	RPS6KA2	5.51287e-05	0.000290183	0.200096	0.865227	4.32406	Gain v3mEs	295.711	229.842
chr6	167762966	167764938	TTLL2	0.000232814	0.000924283	1.65721	2.84317	1.71564	Gain v3mEs	18.3421	3.5
chr6	168112030	168113896	LINC02487	2.12563e-06	3.32339e-05	5.03539	3.10424	0.616484	Lost v3mEs	33.1842	24.5789
chr6	168216020	168217054	AFDN	0.000639089	0.00214093	0.290657	1.33051	4.57758	Gain v3mEs	2575	2333.84
chr6	168435729	168439574	KIF25	3.76297e-06	3.74775e-05	2.35688	4.94873	2.09969	Gain v3mEs	7.34211	6.52632
chr6_cox_hap2	1581618	1581963	TRIM31-AS1	0.00195422	0.00544423	0.219798	0.391972	1.78333	Gain v3mEs	3.78947	3.28947
chr6_mcf_hap5	211834	212280	LINC01556	4.67052e-05	0.00025547	0.291026	0.457398	1.57167	Gain v3mEs	NA	NA
chr6_qbl_hap6	3789214	3790337	HLA-DRB1	0.00444825	0.0149873	0.558273	0.347468	0.622399	Lost v3mEs	838.711	1334.47
chr6_ssto_hap7	249167	249617	LINC01556	4.01318e-06	3.90806e-05	0.264148	0.433609	1.64154	Gain v3mEs	NA	NA
chr7	299754	307616	FAM20C	1.42545e-09	1.52578e-07	9.33263	4.80676	0.515049	Lost v3mEs	381.5	431.289
chr7	948449	952340	ADAP1	5.60142e-12	2.34362e-09	8.27769	3.46255	0.418299	Lost v3mEs	1064	1002.74
chr7	1027885	1028501	CYP2W1	3.81329e-06	3.77604e-05	0.457403	0.990105	2.16462	Gain v3mEs	1066.61	140.974
chr7	1195517	1196679	ZFAND2A	0.000266526	0.00102811	1.39527	2.78623	1.99691	Gain v3mEs	339.658	392.553
chr7	1215185	1216720	LOC101927021	1.9349e-05	0.000128554	1.17103	2.0852	1.78066	Gain v3mEs	80.1053	42.2632
chr7	1562430	1565025	MAFK	1.2259e-06	2.14571e-05	4.3558	2.40373	0.551847	Lost v3mEs	1131.24	1429.84
chr7	2149635	2151245	SNORA114	4.42294e-07	8.00346e-06	0.883597	3.14093	3.55471	Gain v3mEs	NA	NA
chr7	2567238	2571437	MIR4648	7.76395e-06	6.40062e-05	9.07304	13.6257	1.50178	Gain v3mEs	0.289474	0.210526
chr7	2573635	2574797	MIR4648	0.00166018	0.00474902	0.726236	1.11167	1.53072	Gain v3mEs	0.289474	0.210526
chr7	2842280	2843298	GNA12	0.0069267	0.0154862	1.10907	1.67244	1.50797	Gain v3mEs	554.368	488.632
chr7	4652885	4653403	FOXK1	6.11839e-05	0.000313439	0.419199	0.702018	1.67466	Gain v3mEs	873.421	329.947
chr7	6063160	6068999	ANKRD61	2.24599e-08	1.07339e-06	9.98321	5.7759	0.578562	Lost v3mEs	17.4474	9.76316
chr7	6941964	6946834	CCZ1B	4.99249e-07	1.12049e-05	7.70044	3.82294	0.496458	Lost v3mEs	207.579	107.895
chr7	6989300	6990785	MIR3683	1.21289e-06	1.62842e-05	0.347976	1.34427	3.86311	Gain v3mEs	0.0263158	0
chr7	6993073	6993886	MIR3683	0.0016222	0.00466619	0.20451	0.578228	2.82738	Gain v3mEs	0.0263158	0
chr7	7028533	7033912	MIR3683	0.000259929	0.00100793	5.28636	9.6541	1.82623	Gain v3mEs	0.0263158	0
chr7	7142698	7143495	LOC100131257	2.42159e-05	0.000153022	0.522088	0.90751	1.73823	Gain v3mEs	NA	NA
chr7	7447011	7450026	COL28A1	0.000634315	0.00212769	2.08619	4.23079	2.028	Gain v3mEs	117.816	97.2632
chr7	12749421	12756861	ARL4A	0.00247227	0.00659059	8.59815	13.9127	1.61811	Gain v3mEs	516.289	501.316
chr7	13055171	13057816	ARL4A	9.93334e-06	7.72112e-05	0.840636	4.97537	5.91858	Gain v3mEs	516.289	501.316
chr7	13097353	13097740	ARL4A	0.00615113	0.0140562	0.334003	0.501676	1.50201	Gain v3mEs	516.289	501.316
chr7	15054947	15057427	DGKB	3.93445e-05	0.000225126	0.481505	1.85571	3.85399	Gain v3mEs	3.39474	3.47368
chr7	16954292	16957671	AGR3	0.00373203	0.00925666	1.52958	2.88847	1.88841	Gain v3mEs	533.605	439.658
chr7	17024946	17032399	AGR3	8.6301e-05	0.000408881	4.49815	8.60735	1.91353	Gain v3mEs	533.605	439.658
chr7	17092588	17093471	AGR3	0.0262222	0.0474754	0.237108	0.551393	2.32549	Gain v3mEs	533.605	439.658
chr7	17344092	17345304	AHR	1.4224e-08	8.70559e-07	1.01604	1.88857	1.85875	Gain v3mEs	522.842	212.632
chr7	23512738	23514738	IGF2BP3	0.000734663	0.00238835	0.564338	1.81483	3.21586	Gain v3mEs	57.4211	3.71053
chr7	23761908	23764074	STK31	1.75085e-05	0.000118924	0.474562	2.0313	4.28036	Gain v3mEs	55.0526	7.26316
chr7	24114155	24115503	NPY	0.000147502	0.000634308	1.16292	2.21246	1.90251	Gain v3mEs	1.60526	15.0789
chr7	25133435	25133908	CYCS	6.22353e-07	1.02538e-05	0.238274	0.559702	2.34899	Gain v3mEs	2319.11	1610.61
chr7	25890459	25894069	LOC646588	5.65663e-07	1.21095e-05	6.18066	3.60639	0.583496	Lost v3mEs	5.76316	7.15789
chr7	25894404	25901770	LOC646588	0.0024679	0.00658594	9.73777	15.6884	1.61109	Gain v3mEs	5.76316	7.15789
chr7	25902510	25906196	LOC646588	0.000729628	0.00237497	0.402224	2.28483	5.6805	Gain v3mEs	5.76316	7.15789
chr7	25932698	25935266	MIR148A	6.08725e-05	0.000312153	2.12775	3.22745	1.51683	Gain v3mEs	0.184211	0.0263158
chr7	26140557	26142340	NFE2L3	0.000117231	0.00052969	1.38957	2.22983	1.60469	Gain v3mEs	1083	198.421
chr7	26191212	26200745	NFE2L3	6.85958e-09	6.17375e-07	12.1731	28.1904	2.3158	Gain v3mEs	1083	198.421
chr7	26316941	26318046	SNX10	0.00729086	0.0161329	0.222646	0.550869	2.47419	Gain v3mEs	85.1316	27.1842
chr7	27137578	27138866	HOTAIRM1	2.34742e-08	1.08881e-06	5.9181	3.20129	0.540932	Lost v3mEs	144.316	145.184
chr7	27146056	27146568	HOXA2	6.86134e-11	1.73592e-08	2.32493	0.843467	0.362792	Lost v3mEs	75.5263	28.6842
chr7	27147249	27151287	HOXA2	1.6206e-11	5.01126e-09	11.6193	5.41563	0.466088	Lost v3mEs	75.5263	28.6842
chr7	27152402	27158600	HOXA3	4.77025e-08	1.82699e-06	14.8989	8.72964	0.585925	Lost v3mEs	221.658	125.447
chr7	27275005	27275787	EVX1	0.00570349	0.0131967	0.747802	1.12594	1.50567	Gain v3mEs	125.921	74.6842
chr7	27385611	27387220	EVX1-AS	2.63436e-05	0.00016406	0.61569	1.40081	2.27519	Gain v3mEs	21.6842	7
chr7	28811885	28812064	CREB5	2.51985e-07	6.67879e-06	0.605814	0.275824	0.455295	Lost v3mEs	67.6842	54.7368
chr7	29313814	29314675	LOC102724484	8.07673e-05	0.000389083	0.370909	0.942665	2.5415	Gain v3mEs	NA	NA
chr7	30187928	30189675	MTURN	0.000160078	0.000677121	1.43346	2.75648	1.92295	Gain v3mEs	265.684	220.053
chr7	30499802	30501578	NOD1	1.8162e-05	0.000122238	1.62222	3.64176	2.24493	Gain v3mEs	219.211	138.737
chr7	32503798	32504550	LOC100130673	0.0016554	0.0047406	0.251475	0.489981	1.94843	Gain v3mEs	NA	NA
chr7	34075019	34077492	BMPER	1.06321e-05	8.19036e-05	2.06261	4.80521	2.32967	Gain v3mEs	18.4474	21.2105
chr7	34214465	34215623	BMPER	7.48625e-08	2.54582e-06	0.401352	1.44523	3.6009	Gain v3mEs	18.4474	21.2105
chr7	34691516	34696081	NPSR1	1.05374e-06	1.48011e-05	1.19961	8.0141	6.68062	Gain v3mEs	131.289	3.44737
chr7	36167870	36169049	EEPD1	0.00012186	0.000546785	1.12135	1.83637	1.63764	Gain v3mEs	366.789	211.974
chr7	36297648	36298848	EEPD1	4.20131e-06	4.05917e-05	1.0983	2.02801	1.8465	Gain v3mEs	366.789	211.974
chr7	36317881	36332568	KIAA0895	8.06594e-08	2.6058e-06	20.2989	36.5685	1.8015	Gain v3mEs	82.7105	16.1053
chr7	36698010	36704408	AOAH-IT1	3.42059e-05	0.000201899	5.35741	12.3339	2.30222	Gain v3mEs	3.23684	3.07895
chr7	36774585	36777679	AOAH	4.45764e-05	0.000247227	1.36431	4.45561	3.26584	Gain v3mEs	332.5	335.816
chr7	36800154	36802469	AOAH	5.194e-07	8.9907e-06	0.988418	3.90655	3.95233	Gain v3mEs	332.5	335.816
chr7	41738297	41741595	INHBA	3.44193e-09	4.04349e-07	1.00717	3.41856	3.39422	Gain v3mEs	377.421	8.26316
chr7	42896125	42898307	C7orf25	0.00173237	0.00490934	0.839636	1.59725	1.90231	Gain v3mEs	5.34211	3.47368
chr7	43818004	43819377	BLVRA	7.93615e-07	1.23054e-05	0.79542	2.18377	2.74544	Gain v3mEs	148.158	125.289
chr7	45716521	45718339	SEPTIN7P2	0.00439576	0.0106027	0.235272	0.831315	3.53342	Gain v3mEs	200.026	96.8947
chr7	48178290	48188905	ABCA13	0.00071873	0.00234836	17.7593	28.3392	1.59574	Gain v3mEs	19.3158	5.63158
chr7	48240222	48241634	ABCA13	0.00190547	0.00532974	0.695258	1.31844	1.89634	Gain v3mEs	19.3158	5.63158
chr7	56099263	56102467	PSPH	0.00217305	0.00593371	2.07701	3.13903	1.51132	Gain v3mEs	196.921	43.8947
chr7	63360717	63361620	ZNF722P	0.000477951	0.00244062	1.05096	0.620344	0.590265	Lost v3mEs	NA	NA
chr7	72430688	72432354	TRIM74	0.000360455	0.00131026	0.879562	2.01302	2.28867	Gain v3mEs	9.13158	7.63158
chr7	73261175	73270412	METTL27	9.97458e-08	2.96314e-06	8.14601	19.932	2.44684	Gain v3mEs	106.947	76.0263
chr7	73416647	73417741	ELN	1.76425e-07	4.36336e-06	1.38404	2.93457	2.12029	Gain v3mEs	275.868	511.368
chr7	73888169	73896970	GTF2IRD1	5.74972e-07	9.62367e-06	13.2162	24.7973	1.87629	Gain v3mEs	855.263	136.447
chr7	74019644	74021452	MIR10525	0.000905126	0.00283379	1.89359	2.90998	1.53675	Gain v3mEs	NA	NA
chr7	74024437	74025826	MIR10525	1.66631e-06	2.0315e-05	1.19596	2.48713	2.07962	Gain v3mEs	NA	NA
chr7	74379927	74381330	PMS2P5	1.41147e-06	1.83314e-05	0.822574	1.81763	2.20969	Gain v3mEs	NA	NA
chr7	75032592	75033846	NSUN5P1	0.000292928	0.00111008	0.714207	1.77551	2.48599	Gain v3mEs	987.921	487.816
chr7	75267862	75269264	HIP1	5.47219e-09	5.43957e-07	1.28232	2.47498	1.93007	Gain v3mEs	243.658	119.842
chr7	76356912	76358715	POMZP3	1.03447e-07	3.03817e-06	1.21628	3.23642	2.66091	Gain v3mEs	51.1316	32.4737
chr7	81107310	81108708	LOC105369146	4.74471e-05	0.00025898	0.588094	1.98993	3.38369	Gain v3mEs	NA	NA
chr7	83684185	83688770	SEMA3A	1.40852e-06	1.83314e-05	1.3862	6.1026	4.4024	Gain v3mEs	101.974	41.7105
chr7	84815101	84816100	SEMA3D	9.68845e-07	1.85951e-05	0.985597	0.510429	0.517888	Lost v3mEs	11.9737	18.8158
chr7	89857398	89861854	CFAP69	0.00268354	0.00703767	2.39321	3.67922	1.53736	Gain v3mEs	93.5	38.1579
chr7	92053849	92054023	TMBIM7P	3.74165e-05	0.000217518	0.331992	0.525872	1.58399	Gain v3mEs	0.736842	0.105263
chr7	92323863	92328638	FAM133B	5.44974e-06	4.91618e-05	4.17742	6.85288	1.64046	Gain v3mEs	262.605	85.8421
chr7	93220323	93221921	CALCR	9.33857e-06	7.36963e-05	0.327278	1.50739	4.60584	Gain v3mEs	1.42105	1.28947
chr7	97760007	97764093	LMTK2	1.22119e-05	9.09555e-05	4.82282	9.62964	1.99668	Gain v3mEs	909.895	1745.29
chr7	98000267	98003695	BAIAP2L1	1.08507e-05	8.2969e-05	1.49026	3.25956	2.18725	Gain v3mEs	1616.18	1611.21
chr7	100780885	100782190	SERPINE1	7.21832e-09	6.32398e-07	1.031	2.78357	2.69989	Gain v3mEs	960.526	283.026
chr7	100787086	100787327	AP1S1	5.02457e-06	4.67123e-05	0.20076	0.485636	2.41899	Gain v3mEs	1277.76	696.737
chr7	102788542	102794866	NAPEPLD	5.13097e-06	4.73607e-05	17.5419	33.4056	1.90434	Gain v3mEs	407.211	309.737
chr7	105702211	105707196	SYPL1	0.00216846	0.00592429	7.6207	11.5986	1.52198	Gain v3mEs	1094.16	369.763
chr7	105922844	105923253	NAMPT	0.000309606	0.00115968	0.239539	0.703347	2.93625	Gain v3mEs	2057.68	714.763
chr7	106064552	106066870	NAMPT	3.18318e-07	6.58155e-06	1.83931	4.52682	2.46115	Gain v3mEs	2057.68	714.763
chr7	106412749	106417726	PIK3CG	2.9301e-07	6.2328e-06	1.39755	6.88676	4.92775	Gain v3mEs	69.7368	73.8421
chr7	107146388	107148521	GPR22	0.000391684	0.00140209	3.12469	5.01788	1.60588	Gain v3mEs	1.18421	0.473684
chr7	113723390	113723912	FOXP2	0.00243371	0.00917753	1.88768	1.23958	0.656668	Lost v3mEs	59.1579	64.1053
chr7	116363562	116365214	MET	0.000117903	0.000532264	0.553969	1.95356	3.52649	Gain v3mEs	1259.42	249.289
chr7	116451348	116453392	CAPZA2	4.55185e-06	4.30925e-05	1.77508	3.96859	2.23572	Gain v3mEs	1143.29	680.395
chr7	117310208	117326053	CFTR-AS1	0.000186563	0.000764745	14.3125	28.1785	1.96881	Gain v3mEs	0.631579	0.105263
chr7	121878229	121879343	FEZF1-AS1	5.78501e-05	0.000302197	0.373161	1.26022	3.37716	Gain v3mEs	147.184	1.23684
chr7	122319549	122319962	RNF133	9.03234e-06	7.20496e-05	0.233212	0.853995	3.66188	Gain v3mEs	0.894737	0.684211
chr7	122473701	122474760	CADPS2	7.15479e-05	0.000352892	0.396837	1.01907	2.56798	Gain v3mEs	231.632	94.3684
chr7	126986543	126988205	ZNF800	0.00144004	0.00420303	0.764102	1.47931	1.93601	Gain v3mEs	398.105	237.921
chr7	128508308	128511003	ATP6V1FNB	1.75576e-06	2.09741e-05	2.67147	4.95419	1.85448	Gain v3mEs	215.263	50.2632
chr7	128512559	128514902	ATP6V1FNB	5.81932e-06	5.15928e-05	1.78861	3.82715	2.13973	Gain v3mEs	215.263	50.2632
chr7	128531093	128534134	KCP	0.00915038	0.0195286	1.59226	2.40593	1.51102	Gain v3mEs	164.211	127.974
chr7	128808773	128809387	SMO	4.66978e-05	0.000381114	0.850862	0.5511	0.647696	Lost v3mEs	132.079	92.3421
chr7	129464619	129466166	MIR183	1.4965e-06	1.90059e-05	1.43823	2.63512	1.83219	Gain v3mEs	0	0
chr7	130569434	130631124	LINC00513	2.25912e-07	5.16699e-06	111.242	179.635	1.61482	Gain v3mEs	NA	NA
chr7	130636644	130647535	LINC00513	1.1989e-05	8.95537e-05	8.27622	16.4846	1.9918	Gain v3mEs	NA	NA
chr7	130666634	130686485	LINC00513	5.34211e-07	9.11332e-06	26.0083	50.1293	1.92743	Gain v3mEs	NA	NA
chr7	130756101	130756913	LINC-PINT	6.10535e-06	5.31953e-05	0.477985	0.918739	1.92211	Gain v3mEs	153.842	63.9211
chr7	131206112	131207432	PODXL	0.000743688	0.00241313	1.94139	2.95458	1.52189	Gain v3mEs	702.5	190.737
chr7	131230668	131231460	PODXL	2.55916e-05	0.000160375	0.512895	1.23577	2.4094	Gain v3mEs	702.5	190.737
chr7	138248411	138250072	SVOPL	1.70152e-07	4.26949e-06	0.470502	2.20248	4.68114	Gain v3mEs	7.10526	16.4474
chr7	138645168	138646631	KIAA1549	0.000532098	0.00181666	0.750832	1.57267	2.09457	Gain v3mEs	229.237	23.6053
chr7	139841515	139842887	KDM7A	2.47609e-05	0.000156085	0.36135	0.863047	2.3884	Gain v3mEs	998.974	550.868
chr7	141675883	141676148	TAS2R38	2.04084e-05	0.000134384	0.303589	0.500374	1.6482	Gain v3mEs	6.94737	1.05263
chr7	141685462	141686226	MGAM	0.000105185	0.000484581	0.38645	1.01252	2.62006	Gain v3mEs	34.5263	60.9474
chr7	141803244	141806426	MGAM2	1.59704e-05	0.000111255	2.49764	5.50577	2.20439	Gain v3mEs	452.316	649.974
chr7	142939911	142943181	GSTK1	2.31099e-05	0.000147658	3.22648	5.69299	1.76446	Gain v3mEs	2467.03	2375.79
chr7	143109320	143113621	EPHA1	0.0112148	0.0232529	1.19896	1.90068	1.58527	Gain v3mEs	553.368	194.316
chr7	143167366	143171518	TAS2R41	0.000445737	0.00156206	1.6743	3.53036	2.10855	Gain v3mEs	0.105263	0.0526316
chr7	143671159	143671641	OR2F1	0.00305219	0.00783356	0.292852	0.523226	1.78666	Gain v3mEs	0.0526316	0.0789474
chr7	150597336	150601673	AOC1	0.00200175	0.00553615	7.91003	12.241	1.54753	Gain v3mEs	2790.42	8863.42
chr7	150705842	150713136	ATG9B	2.86814e-06	3.07076e-05	6.5978	15.0398	2.27952	Gain v3mEs	142.763	7.44737
chr7	150822618	150823759	AGAP3	2.05191e-05	0.000192921	1.86253	0.91319	0.490297	Lost v3mEs	1570.66	990.526
chr7	151303762	151306246	PRKAG2	5.95529e-05	0.000306603	1.58851	3.29289	2.07294	Gain v3mEs	370.447	356.789
chr7	151541219	151542253	PRKAG2	7.85452e-06	6.45469e-05	0.389264	1.07132	2.75217	Gain v3mEs	370.447	356.789
chr7	155005374	155007207	INSIG1	2.66075e-05	0.000165306	0.937322	2.442	2.60529	Gain v3mEs	1345.95	769.605
chr7	156791838	156793866	MNX1-AS2	6.05707e-05	0.000468245	4.63072	2.93101	0.632948	Lost v3mEs	20	8.92105
chr7	157085321	157086179	DNAJB6	7.97488e-05	0.000385823	0.876432	1.51181	1.72496	Gain v3mEs	1397.39	905.605
chr7	157468516	157469785	MIR153-2	0.026472	0.0478488	0.544275	1.01466	1.86425	Gain v3mEs	0	0
chr7	157808233	157809156	LOC100506585	0.00609665	0.0139379	0.517017	1.02789	1.98812	Gain v3mEs	NA	NA
chr7	158299758	158302151	MIR595	0.00256775	0.00678564	2.02904	3.13529	1.54521	Gain v3mEs	0.315789	0.105263
chr7_gl000195_random	72905	78034	LOC102723360	1.65332e-06	2.02585e-05	17.7861	28.5882	1.60733	Gain v3mEs	NA	NA
chr8	1113924	1114368	LOC286083	0.00605684	0.0191104	0.438389	0.251949	0.574717	Lost v3mEs	0.0789474	0.157895
chr8	6320674	6323644	MCPH1	7.75618e-06	6.40062e-05	1.09353	2.60556	2.38271	Gain v3mEs	139.5	76.1053
chr8	7537700	7538136	FAM90A10P	0.00926225	0.0266015	0.452114	0.255244	0.564557	Lost v3mEs	NA	NA
chr8	7923096	7923676	MIR548I3	0.000787177	0.00368807	1.42242	0.933533	0.656298	Lost v3mEs	0	0.0526316
chr8	7931715	7932653	MIR548I3	1.74061e-05	0.000170567	3.15767	1.6832	0.53305	Lost v3mEs	0	0.0526316
chr8	8151696	8154671	FAM86B3P	5.2857e-05	0.000281668	1.95497	4.38397	2.24247	Gain v3mEs	77.2632	22.3947
chr8	8505651	8508191	CLDN23	5.06939e-05	0.000273078	1.18564	3.05932	2.58031	Gain v3mEs	57.8158	319.342
chr8	10191091	10192850	LINCR-0001	2.73688e-05	0.000169021	0.99601	1.94323	1.95101	Gain v3mEs	17.8947	4.89474
chr8	10548241	10549385	C8orf74	0.000763595	0.00246227	0.253127	0.898572	3.54989	Gain v3mEs	2.36842	0.157895
chr8	12448679	12450498	LOC729732	2.68152e-07	6.98173e-06	7.36262	3.71872	0.505081	Lost v3mEs	89.8947	50.0526
chr8	12458201	12458947	LOC729732	0.000430118	0.00224581	1.67832	1.12404	0.669742	Lost v3mEs	89.8947	50.0526
chr8	12808369	12809932	TRMT9B	1.38125e-06	2.37285e-05	3.35666	1.79004	0.53328	Lost v3mEs	87.8158	103.5
chr8	18244691	18245148	NAT2	0.000161592	0.00101515	1.0647	0.699173	0.656685	Lost v3mEs	69.5	111.868
chr8	19315514	19316124	CSGALNACT1	3.82397e-07	7.43682e-06	0.249797	0.796087	3.18694	Gain v3mEs	96.2368	39.9737
chr8	22962354	22964231	TNFRSF10C	1.67721e-07	4.24976e-06	1.06733	2.48458	2.32785	Gain v3mEs	22.7895	8.44737
chr8	23398245	23399353	SLC25A37	1.05074e-05	8.11846e-05	0.719778	2.07223	2.87898	Gain v3mEs	1074.63	916.5
chr8	25517690	25518630	CDCA2	5.1581e-05	0.000276292	0.403337	1.15153	2.855	Gain v3mEs	99.6842	14.6842
chr8	28479703	28484018	EXTL3-AS1	0.00497872	0.0117834	1.13826	2.07166	1.82003	Gain v3mEs	12.6842	5.55263
chr8	28488067	28489617	EXTL3-AS1	1.6919e-05	0.000115434	0.46487	1.65478	3.55966	Gain v3mEs	12.6842	5.55263
chr8	29202503	29203700	DUSP4	4.77017e-07	8.50242e-06	0.388216	1.01381	2.61146	Gain v3mEs	505.421	94.0789
chr8	29355614	29357993	DUSP4	0.000432195	0.00152597	2.76512	4.38531	1.58594	Gain v3mEs	505.421	94.0789
chr8	29522263	29523628	LINC00589	2.89083e-05	0.000177467	1.61088	3.05031	1.89357	Gain v3mEs	4.23684	2.68421
chr8	29525080	29527796	LINC00589	7.28202e-05	0.000358018	0.427289	2.04043	4.77531	Gain v3mEs	4.23684	2.68421
chr8	29945567	29945815	SARAF	0.00117651	0.00510006	0.400659	0.266632	0.665483	Lost v3mEs	1383.26	1274.66
chr8	36347302	36348561	KCNU1	2.21459e-05	0.000142932	0.246787	1.06094	4.29902	Gain v3mEs	0.552632	0.131579
chr8	37400260	37407847	LINC01605	1.01534e-05	7.85676e-05	7.79477	15.2333	1.9543	Gain v3mEs	35.2105	3.21053
chr8	38856439	38856636	ADAM9	2.87531e-06	3.07076e-05	0.644803	1.32211	2.05041	Gain v3mEs	1618.92	811.132
chr8	39809229	39809734	IDO2	0.00517955	0.0122029	0.555536	0.899948	1.61996	Gain v3mEs	5.36842	3.78947
chr8	41648774	41650629	ANK1	3.83425e-07	7.43682e-06	0.774598	3.02037	3.89928	Gain v3mEs	21.3158	10.5789
chr8	42270100	42271173	VDAC3	3.59754e-07	7.15204e-06	2.42503	3.74429	1.54402	Gain v3mEs	1380.08	695.342
chr8	48384598	48386387	SPIDR	2.95026e-06	3.11222e-05	2.05656	4.11232	1.99961	Gain v3mEs	736.526	367.263
chr8	48664612	48665238	CEBPD	1.1548e-05	8.70137e-05	0.256501	0.79921	3.11581	Gain v3mEs	2110.21	2977.71
chr8	48676901	48678759	CEBPD	3.88594e-05	0.000222935	0.437852	2.01126	4.59347	Gain v3mEs	2110.21	2977.71
chr8	48909261	48913372	UBE2V2	0.00184503	0.00518031	4.34767	6.99802	1.6096	Gain v3mEs	547.763	161.5
chr8	52359594	52361950	PXDNL	0.000395881	0.00141417	0.373609	1.60653	4.30002	Gain v3mEs	5.36842	9.13158
chr8	53013503	53013752	LOC101929341	2.08091e-06	2.40095e-05	0.379337	0.707137	1.86414	Gain v3mEs	0.0263158	0
chr8	53301676	53304907	ST18	2.1608e-05	0.000140493	3.69463	7.12739	1.92912	Gain v3mEs	10.6316	5.42105
chr8	53378047	53381467	ST18	3.94651e-08	1.64512e-06	0.917108	4.17285	4.55001	Gain v3mEs	10.6316	5.42105
chr8	54569579	54571314	LOC100507516	0.000138158	0.000602142	1.48176	2.61297	1.76343	Gain v3mEs	16.5	23.5526
chr8	54641977	54648221	ATP6V1H	1.20798e-07	3.40621e-06	1.5831	8.41228	5.31381	Gain v3mEs	436.711	312.974
chr8	55078169	55078800	MRPL15	6.43382e-05	0.000325856	0.218125	0.404985	1.85667	Gain v3mEs	636.658	225.237
chr8	56688191	56689517	TGS1	1.39942e-05	0.000100747	0.495844	2.12342	4.28243	Gain v3mEs	445.763	109.895
chr8	56760116	56761091	LYN	5.85939e-05	0.000303783	0.248905	0.864752	3.47423	Gain v3mEs	709.684	338.526
chr8	61072771	61073663	CA8	0.00141347	0.0041442	0.315	0.621151	1.97191	Gain v3mEs	78.9211	20.4211
chr8	62671275	62674185	MIR4470	1.45336e-05	0.000103619	0.624744	3.31777	5.3106	Gain v3mEs	0.0526316	0.0789474
chr8	63076363	63078042	NKAIN3	0.000448178	0.00156847	1.71508	3.26478	1.90357	Gain v3mEs	1.10526	0.657895
chr8	71238670	71241530	NCOA2	1.04339e-06	1.47068e-05	0.424146	1.92732	4.544	Gain v3mEs	641.447	501.868
chr8	71586329	71588219	XKR9	0.000751262	0.00243466	0.556717	1.22723	2.2044	Gain v3mEs	7.36842	2.92105
chr8	72518956	72520422	EYA1	2.98685e-06	3.14239e-05	0.386375	1.07152	2.77326	Gain v3mEs	14.2632	1.39474
chr8	74096079	74097924	C8orf89	6.56678e-05	0.000330513	1.01107	2.52179	2.49418	Gain v3mEs	1.39474	0.263158
chr8	76235958	76237188	CASC9	1.78845e-07	4.40215e-06	0.556064	1.80752	3.25056	Gain v3mEs	65.2895	14.0263
chr8	80302174	80304022	MIR12123	0.0133348	0.0268903	0.310516	0.729857	2.35046	Gain v3mEs	NA	NA
chr8	80894243	80895381	MRPS28	0.000131875	0.000581624	1.56955	2.54377	1.6207	Gain v3mEs	38.7895	17.8684
chr8	81018611	81020418	TPD52	4.76937e-05	0.000259778	2.14483	3.61256	1.68431	Gain v3mEs	1483.66	768.395
chr8	81490092	81491671	ZBTB10	3.87205e-05	0.000327536	4.24055	2.70264	0.637333	Lost v3mEs	288.289	192.474
chr8	87302392	87303006	WWP1	4.86306e-07	8.55006e-06	0.393136	0.98493	2.50531	Gain v3mEs	937.395	432.632
chr8	90546722	90548214	LOC101929709	0.000166738	0.000696288	0.451369	1.27053	2.81484	Gain v3mEs	170.974	46.0789
chr8	90569548	90571734	LOC101929709	0.000134225	0.000587974	1.86324	3.27402	1.75717	Gain v3mEs	170.974	46.0789
chr8	90860777	90860967	OSGIN2	3.87636e-06	3.8093e-05	0.28558	0.499442	1.74887	Gain v3mEs	275.5	94.0526
chr8	94708199	94709337	LINC00535	3.88924e-06	3.8147e-05	0.365921	1.59272	4.35262	Gain v3mEs	2.94737	1.52632
chr8	95003159	95004314	PDP1	1.82202e-07	4.46351e-06	1.4586	2.34111	1.60504	Gain v3mEs	551.132	248.605
chr8	95021218	95021925	PDP1	1.6094e-06	1.99975e-05	0.667204	1.37869	2.06637	Gain v3mEs	551.132	248.605
chr8	95451236	95454581	FSBP	1.66958e-06	2.0315e-05	3.48615	7.57899	2.17403	Gain v3mEs	37.9737	4.94737
chr8	96097941	96098792	MIR3150BHG	0.000137528	0.000599902	0.360429	0.792237	2.19804	Gain v3mEs	5.78947	17.4211
chr8	96123873	96128385	PLEKHF2	7.28641e-05	0.000358018	4.04213	6.87803	1.70159	Gain v3mEs	317.237	267.211
chr8	98709525	98709920	MTDH	1.68051e-06	2.03433e-05	0.460489	0.946432	2.05528	Gain v3mEs	2047.34	802.605
chr8	98860772	98863370	MATN2	0.0212994	0.0399046	0.741712	1.90965	2.57465	Gain v3mEs	433.789	684.105
chr8	101675715	101676277	SNX31	0.000149179	0.000639923	0.29581	0.604717	2.04427	Gain v3mEs	0.684211	0.263158
chr8	101821881	101822421	PABPC1	3.42578e-05	0.000201914	0.559873	1.01911	1.82025	Gain v3mEs	22451.9	6091.71
chr8	101836634	101837344	PABPC1	1.6083e-07	4.13574e-06	0.341941	1.44718	4.23225	Gain v3mEs	22451.9	6091.71
chr8	101918841	101921768	YWHAZ	1.12942e-06	1.55669e-05	2.62641	3.99725	1.52194	Gain v3mEs	11518.4	6162.58
chr8	102015234	102017217	FLJ42969	0.000146334	0.000629808	2.68446	4.13748	1.54127	Gain v3mEs	0.421053	0.210526
chr8	102037754	102040494	FLJ42969	2.22926e-06	2.51185e-05	7.54021	12.2876	1.62961	Gain v3mEs	0.421053	0.210526
chr8	102089164	102094166	FLJ42969	5.75298e-07	9.62367e-06	3.72737	11.891	3.19018	Gain v3mEs	0.421053	0.210526
chr8	102370687	102374643	NACA4P	3.82445e-05	0.000220632	8.37908	14.2602	1.70188	Gain v3mEs	3.78947	1.21053
chr8	102512074	102515042	GRHL2	1.28212e-05	9.42711e-05	3.34225	5.03378	1.5061	Gain v3mEs	743.447	310.5
chr8	102516347	102518219	GRHL2	3.49163e-07	7.07775e-06	1.41955	3.80606	2.68117	Gain v3mEs	743.447	310.5
chr8	102903612	102904559	LOC104054148	4.64817e-05	0.000254603	1.30897	2.0922	1.59835	Gain v3mEs	NA	NA
chr8	103108131	103109067	NCALD	0.000672456	0.00223389	0.87341	1.7645	2.02025	Gain v3mEs	118.026	75.9211
chr8	103750646	103750882	GASAL1	0.00106803	0.00326279	0.30075	0.463169	1.54004	Gain v3mEs	NA	NA
chr8	103941663	103942826	AZIN1-AS1	1.43273e-06	1.84683e-05	1.06284	2.16753	2.03938	Gain v3mEs	NA	NA
chr8	110273707	110276392	NUDCD1	1.12085e-05	8.50762e-05	0.797684	2.55667	3.20511	Gain v3mEs	311.868	42.3158
chr8	118958247	118961057	SNORD168	5.86884e-05	0.000303968	3.03635	5.2261	1.72118	Gain v3mEs	NA	NA
chr8	119559166	119561935	SAMD12-AS1	3.29419e-07	6.7303e-06	3.14939	5.61619	1.78327	Gain v3mEs	NA	NA
chr8	122345939	122348591	HAS2-AS1	4.34026e-07	7.93522e-06	0.647092	3.56844	5.51459	Gain v3mEs	NA	NA
chr8	122359746	122362463	HAS2-AS1	4.39219e-07	7.9941e-06	0.493382	4.46314	9.04601	Gain v3mEs	NA	NA
chr8	122811609	122818439	HAS2	0.000695091	0.00228995	2.07522	5.70037	2.74687	Gain v3mEs	87.8684	27.1053
chr8	123256284	123257413	SMILR	0.000755026	0.00244248	0.953253	1.54068	1.61624	Gain v3mEs	NA	NA
chr8	124217778	124217981	FAM83A-AS1	0.000629016	0.00211129	0.349662	0.547844	1.56678	Gain v3mEs	1.65789	0.289474
chr8	124877503	124878211	FER1L6	0.000276717	0.00105952	0.355869	0.735107	2.06567	Gain v3mEs	197.842	425.605
chr8	126475386	126476083	TRIB1	0.00433473	0.0104898	0.286658	0.474269	1.65447	Gain v3mEs	1947.13	2088.76
chr8	127582098	127585065	LRATD2	0.00241637	0.00649179	0.800336	1.89592	2.3689	Gain v3mEs	591.237	157.289
chr8	127837003	127837397	PCAT1	9.63893e-06	7.57198e-05	0.455976	0.875191	1.91938	Gain v3mEs	33.9737	4.26316
chr8	128305126	128308395	CASC21	3.01399e-05	0.000183502	0.723935	9.15795	12.6502	Gain v3mEs	NA	NA
chr8	128651621	128651920	CASC11	3.14711e-06	3.24699e-05	0.336546	0.85322	2.53522	Gain v3mEs	2.36842	0.368421
chr8	128810378	128811583	MIR1204	1.36202e-06	1.79142e-05	0.714672	1.39116	1.94656	Gain v3mEs	NA	NA
chr8	129355934	129356650	MIR1208	2.90863e-05	0.000178348	0.528497	1.07207	2.02852	Gain v3mEs	0.0263158	0
chr8	129563982	129569695	LINC00824	5.60739e-07	9.44123e-06	3.18209	10.7917	3.39139	Gain v3mEs	NA	NA
chr8	130996197	130997695	MIR5194	2.10734e-05	0.000137536	1.26167	2.23583	1.77212	Gain v3mEs	0.157895	0.131579
chr8	131054012	131055298	FAM49B	0.00325976	0.00827408	1.68588	2.86774	1.70104	Gain v3mEs	847.289	355.947
chr8	131057843	131058392	FAM49B	0.000595204	0.00201086	0.769072	1.17254	1.52462	Gain v3mEs	847.289	355.947
chr8	131290791	131293218	ASAP1-IT1	6.01266e-06	5.2677e-05	0.936068	2.46891	2.63753	Gain v3mEs	NA	NA
chr8	133893466	133895436	TG	6.02244e-08	2.2078e-06	0.741012	2.52248	3.4041	Gain v3mEs	97.5526	9.55263
chr8	142215353	142219743	SLC45A4	3.25501e-05	0.000195414	10.1731	16.9095	1.66218	Gain v3mEs	532.447	533.342
chr8	142237599	142246376	SLC45A4	4.86236e-08	1.91859e-06	8.33868	18.197	2.18224	Gain v3mEs	532.447	533.342
chr8	142336536	142338112	LINC01300	0.000185383	0.000762678	2.08247	3.5778	1.71805	Gain v3mEs	0.368421	0.184211
chr8	142383005	142386903	GPR20	2.1483e-05	0.000139856	2.208	5.7422	2.60064	Gain v3mEs	11.1053	9.07895
chr8	142422604	142429271	PTP4A3	0.000122631	0.000549765	6.58722	11.6339	1.76614	Gain v3mEs	1148	173.658
chr8	144097252	144097749	LY6E-DT	5.11506e-05	0.000274841	0.469808	1.26266	2.68762	Gain v3mEs	NA	NA
chr8	144345953	144348064	GLI4	4.50704e-05	0.000248814	5.23663	8.72807	1.66673	Gain v3mEs	327.658	324.342
chr8	144437106	144438690	TOP1MT	0.00289179	0.00749257	0.448148	1.04915	2.34108	Gain v3mEs	823.5	136.684
chr8	144629245	144630109	GSDMD	1.41317e-05	0.000101055	1.72912	2.74417	1.58704	Gain v3mEs	2178.39	2715.16
chr8	144800250	144801387	MAPK15	0.00591542	0.0135957	0.507999	0.881031	1.73432	Gain v3mEs	550.711	43.8158
chr8	144813668	144823744	FAM83H-AS1	8.27804e-05	0.000394734	18.7653	31.7466	1.69177	Gain v3mEs	512.053	56.6053
chr8	144852628	144853948	LOC105375800	0.00848743	0.0182874	1.52505	2.32723	1.526	Gain v3mEs	NA	NA
chr8	144965146	144966215	EPPK1	0.000259325	0.00100634	0.883081	1.328	1.50383	Gain v3mEs	1495.08	672.974
chr8	144973300	144975130	EPPK1	4.82401e-07	8.53381e-06	0.55884	2.3798	4.25847	Gain v3mEs	1495.08	672.974
chr8	145720009	145723670	GPT	5.87634e-05	0.000458091	6.18754	3.83701	0.620119	Lost v3mEs	495.105	1974.58
chr8	145925538	145925910	ARHGAP39	2.35843e-06	3.62258e-05	0.729757	0.406907	0.557593	Lost v3mEs	734.289	450.342
chr9	1223753	1224270	DMRT2	1.10274e-05	8.39857e-05	0.217336	0.614677	2.82823	Gain v3mEs	53.0789	43.7632
chr9	2242150	2242791	SMARCA2	1.31253e-05	9.56904e-05	1.02603	1.55796	1.51844	Gain v3mEs	899.789	789.263
chr9	4901483	4902482	MIR101-2	2.49047e-08	1.14939e-06	0.790059	1.70876	2.16282	Gain v3mEs	0.0526316	0
chr9	14868550	14869354	FREM1	0.0063973	0.0145225	0.226864	0.535313	2.35962	Gain v3mEs	221.026	40.9474
chr9	17905508	17908015	SH3GL2	2.22312e-10	3.63938e-08	5.87993	1.92534	0.327443	Lost v3mEs	1.63158	1.47368
chr9	20356617	20356900	MIR4473	3.65948e-05	0.000213739	0.470238	0.769675	1.63678	Gain v3mEs	0.0789474	0.0263158
chr9	21588894	21592644	MIR31HG	0.00296148	0.00763868	0.274486	1.23981	4.51685	Gain v3mEs	6.10526	0.236842
chr9	21776998	21779553	MTAP	0.00504963	0.011924	0.326906	0.905492	2.76988	Gain v3mEs	335.053	55.2368
chr9	26975912	26976744	IFT74	8.00345e-05	0.000386634	0.292793	0.849302	2.90069	Gain v3mEs	205.079	112.105
chr9	27690436	27690959	C9orf72	0.000332296	0.00123305	0.379625	0.678536	1.78739	Gain v3mEs	212.395	84.6579
chr9	34701486	34702198	CCL21	1.16838e-06	2.07109e-05	1.36132	0.884327	0.649613	Lost v3mEs	88.8421	375.368
chr9	36315334	36321165	GNE	1.23096e-05	9.15513e-05	11.904	18.3595	1.54229	Gain v3mEs	1228.5	1308.05
chr9	36765283	36765997	MIR4475	4.05618e-05	0.000230908	0.471467	0.920929	1.95332	Gain v3mEs	0	0
chr9	42695576	42696629	FOXD4L4	2.72652e-05	0.000168783	0.225391	0.826204	3.66565	Gain v3mEs	0.0263158	0
chr9	66694680	66710305	LOC403323	0.000367888	0.0013298	13.7413	25.6638	1.86764	Gain v3mEs	NA	NA
chr9	68809245	68809883	FRG1HP	5.57949e-05	0.000441129	0.516925	0.311069	0.601768	Lost v3mEs	NA	NA
chr9	69877697	69891536	LOC101928381	0.000657708	0.00219052	13.0086	22.427	1.72401	Gain v3mEs	NA	NA
chr9	72091713	72092475	FAM189A2	0.000163173	0.000686842	0.821779	1.41628	1.72343	Gain v3mEs	52.3947	122.974
chr9	72120698	72121413	APBA1	4.08567e-07	7.83542e-06	0.390971	1.08385	2.77222	Gain v3mEs	67.1842	145.289
chr9	74354086	74360155	CEMIP2	3.90593e-05	0.000223833	6.82384	10.3454	1.51607	Gain v3mEs	1814.55	1415.76
chr9	74813991	74815925	GDA	5.13066e-05	0.000275392	1.19249	2.95024	2.47402	Gain v3mEs	795.447	1215.24
chr9	75141705	75143149	TMC1	1.25587e-09	2.59664e-07	2.12281	4.22226	1.989	Gain v3mEs	5.10526	5.47368
chr9	75189621	75195873	TMC1	1.26448e-06	1.68891e-05	5.92882	13.0582	2.2025	Gain v3mEs	5.10526	5.47368
chr9	75746507	75749386	ANXA1	2.21404e-06	2.51185e-05	2.39155	3.87179	1.61895	Gain v3mEs	1362.89	610.921
chr9	79501425	79504054	PRUNE2	0.0041345	0.0101078	1.65038	2.64564	1.60304	Gain v3mEs	454.395	237.316
chr9	85834295	85835134	FRMD3	0.000649301	0.00216811	0.742457	1.1913	1.60454	Gain v3mEs	169.421	276.237
chr9	88551816	88552842	NAA35	2.04414e-08	1.06944e-06	0.691925	1.61009	2.32697	Gain v3mEs	459.105	324.711
chr9	92170429	92171997	GADD45G	1.20599e-09	2.59664e-07	1.22659	3.72286	3.03514	Gain v3mEs	198.368	231.921
chr9	93709422	93712080	SYK	6.76535e-06	5.72429e-05	1.27695	2.7962	2.18975	Gain v3mEs	1129.13	713.316
chr9	93726959	93727455	LOC100129316	0.00338639	0.00852202	0.424597	0.658492	1.55086	Gain v3mEs	NA	NA
chr9	93799342	93801480	LOC100129316	1.49301e-07	3.87809e-06	2.39645	4.64623	1.9388	Gain v3mEs	NA	NA
chr9	94558357	94560947	ROR2	2.52965e-06	3.72487e-05	4.2469	2.43532	0.573436	Lost v3mEs	75.2895	109.263
chr9	94909490	94910153	LINC00475	0.00228343	0.00618608	1.00411	1.50854	1.50237	Gain v3mEs	NA	NA
chr9	96707613	96708188	BARX1	0.00128303	0.00382368	0.26	0.699698	2.69114	Gain v3mEs	52.6316	5
chr9	96713160	96715476	BARX1	0.00933039	0.0198146	0.553057	1.15925	2.09607	Gain v3mEs	52.6316	5
chr9	96856613	96857681	PTPDC1	7.21457e-06	6.02457e-05	0.442212	1.44464	3.26685	Gain v3mEs	167.921	71.1842
chr9	98195913	98196567	LOC100507346	0.0001722	0.000716716	0.234907	0.675369	2.87505	Gain v3mEs	NA	NA
chr9	98789364	98789989	LINC00092	4.37383e-09	3.12112e-07	1.03408	0.435851	0.421487	Lost v3mEs	3	15.4474
chr9	99635657	99638839	LOC100132781	3.09707e-06	3.21461e-05	4.45457	8.15765	1.8313	Gain v3mEs	NA	NA
chr9	100147921	100149608	LOC286359	1.97863e-05	0.000131122	1.07831	2.12249	1.96834	Gain v3mEs	NA	NA
chr9	109681258	109684855	ZNF462	6.97688e-08	2.43672e-06	5.26986	10.1416	1.92445	Gain v3mEs	245.184	191.526
chr9	110247430	110248438	KLF4	0.000245503	0.00142936	2.07468	1.33154	0.641806	Lost v3mEs	2977.32	11733.1
chr9	110249071	110250231	KLF4	0.000412831	0.00216775	5.7098	3.67477	0.643589	Lost v3mEs	2977.32	11733.1
chr9	111204966	111209006	ACTL7B	4.60212e-08	1.82987e-06	1.11178	5.66874	5.0988	Gain v3mEs	0.157895	0.157895
chr9	111543507	111543928	ACTL7B	4.06697e-05	0.000231267	0.321628	0.651015	2.02413	Gain v3mEs	0.157895	0.157895
chr9	112107684	112108210	EPB41L4B	0.000208598	0.000844356	0.920874	1.75569	1.90655	Gain v3mEs	1436	2338.18
chr9	112768020	112768571	PALM2-AKAP2	0.00770041	0.0168945	0.286146	0.500847	1.75032	Gain v3mEs	NA	NA
chr9	115110249	115111999	PTBP3	4.22909e-06	4.07839e-05	1.48081	2.62663	1.77377	Gain v3mEs	1998.47	828.447
chr9	115566051	115567115	SNX30	0.00161521	0.00464869	0.448952	1.15777	2.57884	Gain v3mEs	485.316	633.105
chr9	120545258	120546052	TLR4	6.77697e-06	5.72429e-05	1.07921	1.69431	1.56997	Gain v3mEs	242.605	152.263
chr9	124460965	124463639	DAB2IP	7.65701e-06	8.91609e-05	3.25423	2.05915	0.63276	Lost v3mEs	1817	2946.08
chr9	127422611	127423028	MIR181A2HG	2.62732e-05	0.000164017	0.71131	1.40588	1.97646	Gain v3mEs	5.63158	1.18421
chr9	128907508	128910681	LOC101929116	2.19035e-05	0.000141879	0.991996	4.16224	4.19582	Gain v3mEs	0.210526	0.210526
chr9	128913584	128913957	LOC101929116	0.000114841	0.000521172	0.270461	0.871339	3.22169	Gain v3mEs	0.210526	0.210526
chr9	130370090	130370756	STXBP1	1.93729e-06	2.26558e-05	0.450395	0.909851	2.02012	Gain v3mEs	311	120.605
chr9	130486221	130487050	TTC16	1.38534e-05	0.000100012	0.59188	1.61954	2.73627	Gain v3mEs	9.47368	2.57895
chr9	130658759	130681403	ST6GALNAC6	9.84064e-08	3.38105e-06	64.8363	38.0227	0.586442	Lost v3mEs	9.5	14.4737
chr9	132330132	132333775	NTMT1	7.7141e-07	1.20831e-05	4.71528	8.11463	1.72092	Gain v3mEs	222.289	79.1579
chr9	132357684	132363300	NTMT1	9.05764e-12	1.51348e-08	7.06739	15.6899	2.22005	Gain v3mEs	222.289	79.1579
chr9	132458567	132461474	PRRX2-AS1	0.000566068	0.00192248	2.15089	3.38073	1.57178	Gain v3mEs	0.0789474	0.0789474
chr9	133030388	133032249	HMCN2	0.0132845	0.0353782	1.72779	1.10132	0.637414	Lost v3mEs	383.026	1838.16
chr9	133307416	133309276	ASS1	0.00744575	0.0164234	0.882572	1.47426	1.67042	Gain v3mEs	5400.53	9016.5
chr9	139591846	139592454	AGPAT2	0.000222949	0.000892661	0.521331	0.804272	1.54273	Gain v3mEs	2507.92	4877.34
chr9	139671971	139672306	LCN15	2.22816e-05	0.000143608	0.762599	1.50534	1.97396	Gain v3mEs	304.474	73.9737
chr9	140043845	140046566	GRIN1	0.00120446	0.00362391	1.32522	2.12431	1.60299	Gain v3mEs	158.316	159.921
chr9	141107351	141108060	LOC101928932	7.79345e-08	2.59255e-06	0.301549	0.830078	2.75271	Gain v3mEs	0.105263	0.315789
chrUn_gl000220	30238	33276	LOC100507412	0.000445741	0.00156206	8.65423	14.767	1.70633	Gain v3mEs	NA	NA
chrUn_gl000220	93140	95816	LOC100507412	4.11454e-07	7.83542e-06	7.1404	14.9397	2.09228	Gain v3mEs	NA	NA
chrX	166507	167494	PLCXD1	0.00324966	0.0116694	1.76953	1.14396	0.646475	Lost v3mEs	0.105263	0.0263158
chrX	2807090	2811584	ARSD-AS1	0.000642769	0.00215186	4.85713	8.26168	1.70094	Gain v3mEs	0	0
chrX	2812470	2819189	ARSD-AS1	6.50829e-05	0.000328529	7.94575	13.6874	1.7226	Gain v3mEs	0	0
chrX	3379047	3380778	SNORA48B	1.26777e-05	9.3482e-05	0.439077	2.69681	6.14201	Gain v3mEs	0	0
chrX	3467269	3468240	SNORA48B	9.71767e-06	7.59919e-05	0.475179	1.48207	3.11898	Gain v3mEs	0	0
chrX	4456473	4465385	LOC101928201	0.000160849	0.000679829	0.980138	9.16584	9.35158	Gain v3mEs	0.289474	0.0263158
chrX	10101764	10104098	CLCN4	1.35086e-06	1.78128e-05	0.857065	2.93981	3.43009	Gain v3mEs	68.1053	18.4474
chrX	10577530	10578677	MID1	1.52371e-05	0.00010745	0.614572	1.52172	2.47607	Gain v3mEs	515.789	323.184
chrX	13625349	13627858	MIR6086	0.0044608	0.0107396	0.439948	1.2544	2.85126	Gain v3mEs	NA	NA
chrX	16200479	16202988	MAGEB17	0.00166851	0.00476758	0.514853	1.18751	2.3065	Gain v3mEs	59.4474	2.23684
chrX	17366207	17367104	NHS	5.79277e-05	0.000302197	0.564076	0.977075	1.73217	Gain v3mEs	221.158	29.6579
chrX	17805108	17805465	SCML1	1.47521e-06	1.88281e-05	0.338168	0.585065	1.7301	Gain v3mEs	551.263	89.3158
chrX	19773273	19774540	SH3KBP1	0.000100135	0.00046214	1.53527	2.99239	1.94909	Gain v3mEs	1230.53	1537.18
chrX	20379796	20381403	RPS6KA3	2.11286e-06	2.43238e-05	1.94162	3.372	1.7367	Gain v3mEs	1423.26	739.684
chrX	24068922	24069441	EIF2S3	0.000775497	0.00249443	0.234671	0.554886	2.36453	Gain v3mEs	2737.76	775.474
chrX	30766179	30767608	TAB3-AS1	0.000710202	0.00232934	0.207903	0.891816	4.28959	Gain v3mEs	NA	NA
chrX	39471865	39474515	MIR3937	0.00153105	0.00443609	0.979693	2.42339	2.47362	Gain v3mEs	0	0
chrX	39630732	39634712	MIR1587	0.000175318	0.000726719	2.08938	4.1622	1.99207	Gain v3mEs	0	0
chrX	39758460	39760210	MIR1587	0.0144841	0.0288176	0.60873	0.982069	1.61331	Gain v3mEs	0	0
chrX	39796382	39796682	MIR1587	0.000652701	0.00217806	0.393159	0.661646	1.6829	Gain v3mEs	0	0
chrX	39828550	39829965	BCOR	2.33007e-06	2.60132e-05	0.719605	2.33177	3.24035	Gain v3mEs	510.263	305.263
chrX	40011625	40014090	BCOR	7.26667e-06	6.05829e-05	2.52006	3.89272	1.54469	Gain v3mEs	510.263	305.263
chrX	40589557	40590489	MED14OS	0.000295072	0.00111738	1.25123	2.13296	1.70469	Gain v3mEs	2.15789	1.81579
chrX	40653512	40654132	LOC100132831	1.85922e-07	4.5271e-06	0.547087	1.24456	2.27489	Gain v3mEs	NA	NA
chrX	40869031	40870712	USP9X	1.06939e-05	8.20616e-05	2.91267	4.99486	1.71487	Gain v3mEs	1787.53	1085.82
chrX	41241539	41243332	DDX3X	2.91749e-07	6.23162e-06	2.9658	5.93784	2.0021	Gain v3mEs	3863.05	2596.58
chrX	41885506	41887764	CASK	0.000212595	0.000857849	1.7475	3.58794	2.05318	Gain v3mEs	1004.58	406.842
chrX	45628327	45632845	MIR222	0.0001585	0.000670997	5.6622	8.59952	1.51876	Gain v3mEs	0.0789474	0.105263
chrX	46191708	46193789	LINC01186	1.35142e-07	3.67692e-06	0.587235	3.50342	5.96597	Gain v3mEs	NA	NA
chrX	52606058	52609240	SSX8P	3.4042e-05	0.000201561	2.58111	5.32668	2.06372	Gain v3mEs	NA	NA
chrX	53466685	53469559	HSD17B10	4.08743e-05	0.00023192	3.96069	6.3851	1.61212	Gain v3mEs	945.289	510.921
chrX	71774077	71775128	HDAC8	2.31843e-05	0.000147792	0.286431	0.997441	3.48231	Gain v3mEs	146.263	47.4211
chrX	73461794	73463241	MIR374B	3.34361e-08	1.45236e-06	0.607165	1.86223	3.06709	Gain v3mEs	0	0
chrX	84629280	84635348	POF1B	0.000424566	0.00150417	5.84723	10.261	1.75484	Gain v3mEs	1488.45	1061.61
chrX	102659416	102659889	BEX3	2.2562e-05	0.000144791	0.246734	0.460656	1.86701	Gain v3mEs	355.316	205.921
chrX	106169974	106177944	CLDN2	1.39259e-07	3.67692e-06	1.49219	9.04472	6.06137	Gain v3mEs	1135.16	13.8684
chrX	106398581	106399418	RBM41	6.19253e-08	2.22039e-06	0.323952	0.923959	2.85214	Gain v3mEs	227.211	80
chrX	115008221	115010433	DANT1	3.23034e-06	3.31961e-05	1.64714	3.1181	1.89304	Gain v3mEs	NA	NA
chrX	118018213	118019609	LINC01285	0.00539143	0.0126101	0.698122	1.12417	1.61028	Gain v3mEs	7.28947	6.68421
chrX	119879065	119890308	C1GALT1C1	0.00123533	0.00369955	3.9075	8.77139	2.24476	Gain v3mEs	332.132	134.184
chrX	129421338	129421758	ZNF280C	0.00128884	0.00383534	0.202707	0.380436	1.87678	Gain v3mEs	71.5263	14.1842
chrX	130837845	130839486	FIRRE	0.0236164	0.0436288	0.668277	1.18682	1.77595	Gain v3mEs	79.8947	2.23684
chrX	130880217	130881282	FIRRE	0.0055961	0.0130123	0.825561	1.35598	1.64249	Gain v3mEs	79.8947	2.23684
chrX	132091594	132092399	HS6ST2	0.000368913	0.00133164	0.207582	0.547294	2.63652	Gain v3mEs	126.789	4.92105
chrX	132579251	132579976	GPC4	2.8823e-05	0.000177154	0.489283	0.863166	1.76414	Gain v3mEs	453.053	153.158
chrX	135283755	135284428	FHL1	3.82107e-05	0.000324209	0.526221	0.281179	0.534336	Lost v3mEs	437.447	1557.45
chrX	146262068	146263611	MIR513C	0.000912232	0.00285259	0.233833	1.03958	4.4458	Gain v3mEs	0.342105	0.105263
chrY	116524	117525	PLCXD1	0.00123897	0.00531289	1.8047	1.13748	0.630288	Lost v3mEs	0.105263	0.0263158
chrY	2268687	2270839	ZBED1	3.51788e-07	7.10309e-06	0.689398	2.29451	3.32828	Gain v3mEs	0	0.0526316
chrY	17567347	17567873	NLGN4Y-AS1	0.000277351	0.00154683	0.790717	0.343503	0.43442	Lost v3mEs	0.210526	0.105263
