# Supplementary material for: Cooperation of MLL1 and Jun in controlling H3K4me3 on enhancers in colorectal cancer
Source: Genome Biol. 2023 Nov 27;24:268. doi: 10.1186/s13059-023-03108-3 (PMC10680327; doi:10.1186/s13059-023-03108-3)
Supplement: Supplementary file 3 — Additional file 3: Table S2. List of primers and oligonucleotides used in this study. [file 13059_2023_3108_MOESM3_ESM.xlsx]

## Sheet: NOTE
Table S2. List of primers and oligonucleotides used in this study

## Sheet: 2
Sup. Table 2 The sequence information for sgRNAs, shRNAs, primers
sgRNAs for enhancer targetting
sgControl	5'-CAACTACAAGACCCGCGCCG
sgm3eCBX8-1	5'-TTTCCGTAAA CAAAGAAACG
sgm3eCBX8-2	5'-CTAGCGCGTCCTCTAGCTTG
sgm3eCCND1-1	5'-ACAGCGGGGT CGTTATTACG
sgm3eCCND1-2	5'-GGAGCGGAAACGCACGTCTG
sgm3eJAK3-1	5'-TCTCCGGCCGGGCCAACGCG
sgm3eJAK3-2	5'-AATACGCCTCCGCGTCACGA
sgm3eKRT18-1	5'-CCAGGCGCTTGGAGCGCCAA
sgm3eKRT18-2	5'-GAGGGTAGTCCCCGAACAGC
sgm3ePTP4A3-1	5'-GGAACGGGTTAAGCGCAAAG
sgm3ePTP4A3-2	5'-CTCTGTCGCAGAGGGGTCCG
sgm3eRPS6KA5-1	T5'-TGTTTGGGG CGTCTGGACG
sgm3eRPS6KA5-2	5'-TTGGCATTGATTGGCACGCA
sgm3eSNAI1-1	5'-AGGCTGGTAT AACTGCCGGG
sgm3eSNAI1-2	5'-AATTCGATCCGATCTGAGCA
sgm3eTDGF1-1	5'-TCGCTGCTTG GCCGCGACTG
sgm3eTDGF1-2	5'-TGATGCGTAG CGTTCCTTTA
sgm3eTNFSF10-1	5'-CTGTAAAACCTCTGTACCAG
sgm3eTNFSF10-2	5'-TTGGTGGCAAGATCTCAATC
sgRNAs for knockdown
sgKMT2A	5'-TCAGAGTGCGAAGTCCCACA
sgKMT2B	5'-GTCACTCACCTCGCTGGGAT
sgKMT2C	5'-GAAAACTGCAGTGGAAGATG
sgKMT2D	5'-CCGACCATGCAGCACACCAA
sgKMT2E	5'-TAGGAAGTCATCAAGAGTTA
sgSETD1A	5'-TGAGCTTGTAGTTCCGCCAC
sgSETD1B	5'-GCTGTCGGTGCCCAAATTCA
sgJUN-1	CACGCTGCCCAGCGTCACGT
sgJUN-2	CAAGCTGGCGTCGCCCGAGC
shRNA for knockdown
shJUN-1	CGGACCTTATGGCTACAGTAA
shJUN-2	CGCAAACCTCAGCAACTTCAA
RT-qPCR primers in human cells
ACTB	Forward	5'-GATCCACATCTGCTGGAAG
	Reverse	5'-CAGCACAATGAAGATCAAGA
CBX8	Forward	5'-AACATCCTGGATGCTCGCTTGC
	Reverse	5'-TTTGAGGAGGAAGGTTTTGGGCT
CBX2	Forward	5'-GGAACATGAGAAGGAGGTGCAG
	Reverse	5'-GAAGAGGAGGAACTGCTGGACT
CBX4	Forward	5'-GCTGCTGATCGCCTTCCAGAAC
	Reverse	5'-TTGGAACGACGGGCAAAGGTAG
CCND1	Forward	5'-TCTACACCGACAACTCCATCCG
	Reverse	5'-TCTGGCATTTTGGAGAGGAAGTG
FGF19	Forward	5'-TGCACAGCGTGCGGTACCTCT
	Reverse	5'-CGGTACACATTGTAGCCATCTGG
LTO1	Forward	5'-GGTATCGGGAAGGCTATGAAGA
	Reverse	5'-TGCAGTAGACATTTCCATGCAA
JAK3	Forward	5'-TTCGGGCTACGCAAGGATTTG
	Reverse	5'-AGGCTGAGACACTCACCCT
RPL18A	Forward	5'-CATGAAGGTGGAGGAGATCGCG
	Reverse	5'-GTGAAGCGTGGCTTGTGCTGAC
SLC5A5	Forward	5'-CTCCTGTCCACCGGAATTATC
	Reverse	5'-GACAACCCAGAAGCCACTTA
INSL3	Forward	5'-AGATGCGTGAGAAGTTGTGCGG
	Reverse	5'-TGTCGTCTCTCCAGCCACTGTA
KRT18	Forward	5'-TCGCAAATACTGTGGACAATGC
	Reverse	5'-GCAGTCGTGTGATATTGGTGT
KRT8	Forward	5'-ACAAGGTAGAGCTGGAGTCTCG
	Reverse	5'-AGCACCACAGATGTGTCCGAGA
PTP4A3	Forward	5'-GATGGCATCACCGTTGTGGA
	Reverse	5'-CGTACTTCATCCCGCTCTCAAT
SLC45A4	Forward	5'-CCTCAACATCCACGCCTTCTCT
	Reverse	5'-CCGTGAAGATGATGGCGGCAAA
GPR20	Forward	5'-ACAACAGTGCGGACCAATGCCA
	Reverse	5'-TGCCAGGAAGATGGCTCCGTG
RPS6KA5	Forward	5'-AGGCAGTCGCCATTTTTGGTA
	Reverse	5'-CTCCAACATAAATCTGCACCTC
C14orf159	Forward	5'-TTCCCTCTGCCATAAGGAGTT	DGLUCY
	Reverse	5'-CAGCATCCACTTTTCTGGCTC
GPR68	Forward	5'-CAACTGCCTGTCCCTCTACTTC
	Reverse	5'-CGAGCAGATGTAGAAGAGGTCG
SNAI1	Forward	5'-TCGGAAGCCTAACTACAGCGA
	Reverse	5'-AGATGAGCATTGGCAGCGAG
RNF114	Forward	5'-CCGTGTGCTTAGAGGTGTACGA
	Reverse	5'-CAGACAGGCTTCTTCGGCTTCA
SPATA2	Forward	5'-TGGAGGAAGGAGTTCACCACCA
	Reverse	5'-ACGTAGCCCATCTTCTGGAAGC
TDGF1	Forward	5'-CCCTCCTTCTACGGACGGAA
	Reverse	5'-CAGGGAACACTTCTTGGGCAG
LRRC2	Forward	5'-CTCACAAGGCAGAGTTCACTTC
	Reverse	5'-CTCCTTCAATGAATCTGGGAGC
TNFSF10	Forward	5'-TGGCAACTCCGTCAGCTCGTTA
	Reverse	5'-AGCTGCTACTCTCTGAGGACCT
GHSR	Forward	5'-TGTCTCACGGTCCTCTACAGTC
	Reverse	5'-CAGAGGATGAAGGCAAACACCAC
JUN	Forward	5'-CCTTGAAAGCTCAGAACTCGGAG
	Reverse	5'-TGCTGCGTTAGCATGAGTTGGC
KMT2A	Forward	5'-GTGCTTTGTGGTCAGCGGAAGT
	Reverse	5'-TGTGAGACAGCAACCCACGGTG
KMT2B	Forward	5'-GATGAAGATGTGGCCCCCAG
	Reverse	5'-CATCCGTTCTGTGCCTTCCT
KMT2C	Forward	5'-GGACAGAGAAAAGAACGATCTCC
	Reverse	5'-TGGGTGCTTACACTTACACAAGA
KMT2D	Forward	5'-GGAATGGGTAGCTCTTTGGCGA
	Reverse	5'-TGCCGAATCAGCAGCTCTCGTA
KMT2E	Forward	5'-CACAGATTGTCAGTGATGCTGAAG
	Reverse	5'-CTGCTGTCCAATGTGAGTCCTAC
SETD1A	Forward	5'-GGCCAGATTCATCAACCACT
	Reverse	5'-CGATCTTCTTCTGGGACTCG
SETD1B	Forward	5'-GCTGTCGGTGCCCAAATTC
	Reverse	5'-CTCAGGAAGTTTTCACGGATGTT
RT-qPCR primers in mice
Actb	Forward	5'-GTGACGTTGACATCCGTAAAGA
	Reverse	5'-GCCGGACTCATCGTACTCC
Cbx8	Forward	5'-ATTCGCAAAGGACGCATGGAA
	Reverse	5'-CCTCGCTTTTTGGGGCCATA
Cbx4	Forward	5'-GCGCATCGTGATCGTTATGAG
	Reverse	5'-GGCAGCACGTTTCTTGTGG
Cbx2	Forward	5'-AGGCCGAGGAAACACACAG
	Reverse	5'-TCTCTTGGAGTCTAGGTCGCT
Ccnd1	Forward	5'-GCGTACCCTGACACCAATCTC
	Reverse	5'-CTCCTCTTCGCACTTCTGCTC
Oraov1	Forward	5'-CTACACAGTGGCGCTGGTGAAA
	Reverse	5'-CCTCTGATTCTGTCCAGGTCTTC
Jak3	Forward	5'-CCATCACGTTAGACTTTGCCA
	Reverse	5'-GGCGGAGAATATAGGTGCCTG
Rpl18a	Forward	5'-ACGCTTCGGGAGTACAAGGT
	Reverse	5'-CAGGGGTGACTTCTCAAACAC
Slc5a5	Forward	5'-CGCTACGGTCTCAAGTTTCTG
	Reverse	5'-CGCAGTTCTAGGTACTGGTAGG
Insl3	Forward	5'-CACGCAGCCTGTGGAGACCC
	Reverse	5'-TGAGAAGCCTGGAGAGGAAGCT
Krt18	Forward	5'-CAGCCAGCGTCTATGCAGG
	Reverse	5'-CTTTCTCGGTCTGGATTCCAC
Krt8	Forward	5'-TCCATCAGGGTGACTCAGAAA
	Reverse	5'-CCAGCTTCAAGGGGCTCAA
Ptp4a3	Forward	5'-CATCACTGTTGTGGACTGGC
	Reverse	5'-TGGATGGCGTCCTCGTACTT
Slc45a4	Forward	5'-AGTCAGAGCACGAGCTGTC
	Reverse	5'-AGATGGAGGGTTCGATGTCAT
Gpr20	Forward	5'-CTGGCACTGTATGTCTTCTGCTG
	Reverse	5'-GCACCGTAGAAGACAGCAAAGC
Rps6ka5	Forward	5'-CCCAGGACAGGTTGTTCTATGC
	Reverse	5'-AGGGAGCTGAGAGGTGCTATG
Dglucy	Forward	5'-ATCTCCGCTGACCAGTCTGGAA
	Reverse	5'-CTGGAACCATCTCAGGAGTCAG
Gpr68	Forward	5'-TATCTTGCCCCATCGACCACA
	Reverse	5'-AGTACCCGAAGTAGAGGGACA
Snai1	Forward	5'-TGTCTGCACGACCTGTGGAAAG
	Reverse	5'-CTTCACATCCGAGTGGGTTTGG
Rnf114	Forward	5'-CTCAGCCGCTTTACGTGTC
	Reverse	5'-AGTCTCTATGCTCTCGATCTGC
Spata2	Forward	5'-CGCAGCATCAAGACCTACACT
	Reverse	5'-CTGAGTAGCCCTTGTCCTTCA
Tdgf1	Forward	5'-ACAGAGACAAACGGAGGAGTC
	Reverse	5'-AGCTCGATGTACGTGGGAATG
Lrrc2	Forward	5'-ACAGAGACAAACGGAGGAGTC
	Reverse	5'-AGCTCGATGTACGTGGGAATG
Tnfsf10	Forward	5'-ATGGTGATTTGCATAGTGCTCC
	Reverse	5'-GCAAGCAGGGTCTGTTCAAGA
Ghsr	Forward	5'-TGGAGATCGCGCAGATCAG
	Reverse	5'-CCGGGAACTCTCATCCTTCAG
Primers for ChIP-qPCR
m3eCBX8-P1	Forward	5'-TTTAGAGACGGTGCGTGTGTT
	Reverse	5'-GGCTGTTAAGAGAATCGCCG
m3eCBX8-P2	Forward	5'-TTGTTTACGGAAATGCGGGC
	Reverse	5'-AGAAGAGTGCGGAACAGGG
m3eCBX8-P3	Forward	5'-GTTTCAACTTCGCGGCTTGG
	Reverse	5'-GCAAACGGTTGGCTTCCAAA
m3eCBX8-P4	Forward	5'-TGAGAGCCCGGAGTTTGG
	Reverse	5'-CCCTCTCCTTGGAGTGCTC
m3eCCND1-P1	Forward	5'-CTTTCAAGCGTTCCAAGGGC
	Reverse	5'-CCTTTCCGGAAGACTGCGG
m3eCCND1-P2	Forward	5'-TTTTAACTCCAGCGCACACC
	Reverse	5'-GTTTCAGCCACACACAGACC
m3eCCND1-P3	Forward	5'-CCCACCTCGCAGTTTTGG
	Reverse	5'-ACTGCTTGCTTTTGGGGTG
m3eJAK3-P1	Forward	5'-CGTCAGAGCCCAGTGAAAC
	Reverse	5'-ACCAGGACAGACAACCAGAT
m3eJAK3-P2	Forward	5'-GGAGGACCTGGGAAGGAG
	Reverse	5'-GTTCATGGGCGTGGTTTGG
m3eJAK3-P3	Forward	5'-CGCTCCAGGTCCATGATGTA
	Reverse	5'-CTGCGCGACCTGATCCAG
m3eJAK3-P4	Forward	5'-CTTGTAGCTGCAGGGGTTG
	Reverse	5'-GCCTGGGTTTGTGTGTGTC
m3eKRT18-P1	Forward	5'-GAGCAGTGCGAACCAAGAAT
	Reverse	5'-CGCCTGGACTTGACTTGTTG
m3eKRT18-P2	Forward	5'-CGGGTTGGGGTGAGAACAAT
	Reverse	5'-TACAGCCTAGTTCCCACCAC
m3ePTP4A3-P1	Forward	5'-CCCCGCCTTCTAGAATCATTC
	Reverse	5'-TTTCCCCTTTGCGCTTAACC
m3ePTP4A3-P2	Forward	5'-AACGGGTTAAGCGCAAAGG
	Reverse	5'-CCTGCTCTGTAGAAGTCCCC
m3eRPS6KA5-P1	Forward	5'-CGCAGGAGAGCAGAAGAAAG
	Reverse	5'-TCTGGACGAGGGCTACAAAC
m3eRPS6KA5-P2	Forward	5'-TTTGTAGCCCTCGTCCAGAC
	Reverse	5'-TACCCTTGGGCTCCTTAGGT
m3eRPS6KA5-P3	Forward	5'-CTACGGGAGATCGAGCTAGC
	Reverse	5'-GCCAACATTCTTCCTGCCAA
m3eRPS6KA5-P4	Forward	5'-TGTTGGCAGGAAGAATGTTGG
	Reverse	5'-CGGCCTCTCCTTTCCTTCTT
m3eSNAI1-P1	Forward	5'-GAGGTCTGGAATGGAGGGAG
	Reverse	5'-CAGGTGCCAATCTCCCACTA
m3eSNAI1-P2	Forward	5'-GTCACCTCACCTTCCCCTG
	Reverse	5'-CGAGGTGAGAGGAGGCTTC
m3eSNAI1-P3	Forward	5'-GAAGGAAAGTGGAAAGCGGG
	Reverse	5'-CAGCCCACCTTTCTCTCTCA
m3eTDGF1-P1	Forward	5'-CTGGTCCTTTCCTGATCGCT
	Reverse	5'-CAGTTGTAGGAAGTGCACGG
m3eTDGF1-P2	Forward	5'-CGCTACGCATCATCCTGAAA
	Reverse	5'-GTGTAGACTTGGGATCTGTGC
m3eTNFSF10-P1	Forward	5'-GGACGTACTTGAGCCCTGTT
	Reverse	5'-CTCTGGTACAGAGGTTTTACAGC
m3eTNFSF10-P2	Forward	5'-TAAGGCACGGAGACACAGAG
	Reverse	5'-AATCAGGGATGCAGACGAGA
